# Supplementary material for: Climatic and geological drivers of diversity in Iranian Barbels lineage (Cypriniformes: Cyprinidae: Barbinae and Torinae): An integrative taxonomic perspective
Source: PLoS One. 2026 Jun 11;21(6):e0349868. doi: 10.1371/journal.pone.0349868 (PMC13258020; doi:10.1371/journal.pone.0349868)
Supplement: S9 Data — (FAS) [file pone.0349868.s009.fas]

>JF97Gar
GCCCTAAGCCTTCTTATCCGGGCTGAGCTAAGCCAGCCTGGATCGCTTTTAGGTGATGACCAAATCTACAACGTTATCGTTACTGCTCACGCTTTTGTAATAATTTTCTTTATAGTTATGCCCATTCTAATCGGGGGGTTTGGGAATTGACTTGTGCCACTAATAATTGGGGCCCCAGACATAGCATTCCCACGAATAAATAATATAAGCTTCTGACTACTGCCCCCATCATTTCTATTATTACTAGCCTCATCTGGTGTAGAAGCCGGGGCCGGAACGGGATGAACAGTTTACCCACCCCTTGCAGGCAACCTTGCCCATGCAGGAGCGTCAGTAGACTTAACAATTTTCTCACTACATCTAGCAGGGGTGTCATCAATTCTAGGGGCCATCAATTTTATTACCACAACCATTAATATAAAACCCCCAGCCATCTCCCAATATCAAACACCACTCTTCGTGTGGTCTGTACTTGTAACCGCCGTACTACTTCTATTATCATTACCAGTGCTAGCTGCCGGGATCACAATGCTTCTAACAGATCGAAATCTTAACACCACATTTTTTGACCCGGCGGGAGGAGGAGACCCAATTCTTTATCAACACCTG
>KM25Ca.lu
GCCTTAAGCCTTCTCATCCGGGCTGAACTAAGCCAACCCGGATCGCTTCTAGGCGATGACCAAATTTATAATGTTATCGTAACTGCTCACGCCTTCGTAATAATCTTCTTTATAGTAATACCCATTCTCATTGGAGGATTTGGAAACTGGCTTGTACCTCTAATAATCGGAGCCCCAGACATGGCGTTCCCGCGTATAAATAACATAAGTTTTTGACTCTTACCCCCATCATTTCTTCTTCTGCTAGCCTCTTCTGGTGTCGAAGCTGGAGCCGGGACAGGATGAACAGTATACCCACCTCTTGCAGGCAACCTAGCCCATGCAGGAGCATCAGTAGATCTGACAATTTTTTCACTTCACTTAGCAGGTGTCTCATCAATCCTGGGAGCAATTAACTTTATTACTACAACAATTAATATAAAACCCCCAGCCATCTCCCAGTATCAAACACCCTTATTTGTTTGATCTGTACTCGTAACTGCCGTACTACTACTCCTATCATTACCAGTTTTAGCCGCTGGAATTACAATACTTCTAACAGATCGAAACCTAAACACCACATTCTTTGATCCGGCAGGAGGAGGGGATCCAATTCTATATCAACACCTA
>KM24Ca.lu
GCCTTAAGCCTTCTCATCCGGGCTGAACTAAGCCAACCCGGATCGCTTCTAGGCGATGACCAAATTTATAATGTTATCGTAACTGCTCACGCCTTCGTAATAATCTTCTTTATAGTAATACCCATTCTCATTGGAGGATTTGGAAACTGGCTTGTACCTCTAATAATCGGAGCCCCAGACATGGCGTTCCCGCGTATAAATAACATAAGTTTTTGACTCTTACCCCCATCATTTCTTCTTCTGCTAGCCTCTTCTGGTGTCGAAGCCGGAGCCGGGACAGGATGAACAGTATACCCACCTCTTGCAGGCAACCTAGCCCATGCAGGAGCATCAGTAGATCTGACAATTTTTTCACTTCACTTAGCAGGTGTCTCATCAATCCTGGGAGCAATTAACTTTATTACTACAACAATTAATATAAAACCCCCAGCCATCTCCCAGTATCAAACACCCTTATTTGTTTGATCTGTACTCGTAACTGCCGTACTGCTACTCCTATCATTACCAGTTTTAGCCGCTGGAATTACAATACTTCTAACAGATCGAAACCTAAACACCACATTCTTTGATCCGGCAGGAGGAGGGGATCCAATTCTATATCAACACCTA
>Mw88Ca.lu
GCCTTAAGCCTTCTCATCCGGGCTGAACTAAGCCAACCCGGATCGCTTCTAGGCGATGACCAAATTTATAATGTTATCGTAACTGCTCACGCCTTCGTAATAATCTTCTTTATAGTAATACCCATTCTCATTGGAGGATTTGGAAACTGGCTTGTACCTCTAATAATCGGAGCCCCAGACATGGCGTTCCCGCGTATAAATAACATAAGTTTTTGACTCTTACCCCCATCATTTCTTCTTCTGCTAGCCTCTTCTGGTGTCGAAGCTGGAGCCGGGACAGGATGAACAGTATACCCACCTCTTGCAGGCAACCTAGCCCATGCAGGAGCATCAGTAGATCTGACAATTTTTTCACTTCACTTAGCAGGTGTCTCATCAATCCTGGGAGCAATTAACTTTATTACTACAACAATTAATATAAAACCCCCAGCCATCTCCCAGTATCAAACACCCTTATTTGTTTGATCTGTACTCGTAACTGCCGTACTGCTACTCCTATCATTACCAGTTTTAGCCGCTGGAATTACAATACTTCTAACAGATCGAAACCTAAACACCACATTCTTTGATCCGGCAGGGGGAGGGGATCCAATTCTATATCAACACCTA
>MF50Ba.mi
GCCTTAAGCCTTCTTATTCGAGCCGAATTAAGCCAACCCGGATCACTTCTAGGCGATGACCAAGTTTATAATGTTATTGTTACTGCTCACGCCTTCGTGATGATCTTCTTTATAGTAATGCCCATCCTTATTGGAGGATTCGGAAACTGACTTGTACCACTAATAATTGGAGCCCCGGACATAGCATTCCCCCGGATAAATAATATAAGCTTCTGACTACTGCCCCCATCATTTCTATTATTACTAGCTTCTTCTGGCGTTGAAGCTGGAGCCGGAACAGGATGAACAGTGTATCCCCCTCTTTCAGGCAACCTAGCCCACGCGGGAGCATCAGTAGACCTAACAATCTTCTCACTCCACTTGGCAGGAGTTTCATCAATCCTAGGGGCAATCAATTTTATCACCACAACTATTAATATAAAACCCCCAGCCATCTCTCAATATCAAACACCCTTATTTGTCTGGTCCGTGCTTGTAACCGCCGTATTACTTCTTCTATCATTACCAGTTTTAGCCGCCGGAATTACAATACTCCTAACAGATCGAAACCTCAACACCACATTCTTTGATCCGGCTGGAGGGGGAGACCCAATCCTTTACCAACATTTA
>MF47Ba.mi
GCCTTAAGCCTTCTTATTCGAGCCGAATTAAGCCAACCCGGATCACTTCTAGGCGATGACCAAGTTTATAATGTTATTGTTACTGCTCACGCCTTCGTGATGATCTTCTTTATAGTAATGCCCATCCTTATTGGAGGATTCGGAAACTGACTTGTACCACTAATAATTGGAGCCCCGGACATAGCATTCCCCCGGATAAATAATATAAGCTTCTGACTACTGCCCCCATCATTTCTATTATTACTAGCTTCTTCTGGCGTTGAAGCTGGAGCCGGAACAGGATGAACAGTGTATCCCCCTCTTTCAGGCAACCTAGCCCACGCGGGAGCATCAGTAGACCTAACAATCTTCTCACTCCACTTGGCAGGAGTTTCATCAATCCTAGGGGCAATCAATTTTATCACCACAACTATTAATATAAAACCCCCAGCCATCTCTCAATATCAAACACCCTTATTTGTCTGGTCCGTGCTTGTAACCGCCGTATTACTTCTTCTATCATTACCAGTTTTAGCCGCCGGAATTACAATACTCCTAACAGATCGAAACCTCAACACCACATTCTTTGATCCGGCTGGAGGGGGAGACCCAATCCTTTACCAACATTTA
>MF46Ba.mi
GCCTTAAGCCTTCTTATTCGAGCCGAATTAAGCCAACCCGGATCACTTCTAGGCGATGACCAAGTTTATAATGTTATTGTTACTGCTCACGCCTTCGTGATGATCTTCTTTATAGTAATGCCCATCCTTATTGGAGGATTCGGAAACTGACTTGTACCACTAATAATTGGAGCCCCGGACATAGCATTCCCCCGGATAAATAATATAAGCTTCTGACTACTGCCCCCATCATTTCTATTATTACTAGCTTCTTCTGGCGTTGAAGCTGGAGCCGGAACAGGATGAACAGTGTATCCCCCTCTTTCAGGCAACCTAGCCCACGCGGGAGCATCAGTAGACCTAACAATCTTCTCACTCCACTTGGCAGGAGTTTCATCAATCCTAGGGGCAATCAATTTTATCACCACAACTATTAATATAAAACCCCCAGCCATCTCTCAATATCAAACACCCTTATTTGTCTGGTCCGTGCTTGTAACCGCCGTATTACTTCTTCTATCATTACCAGTTTTAGCCGCCGGAATTACAATACTCCTAACAGATCGAAACCTCAACACCACATTCTTTGATCCGGCTGGAGGGGGAGACCCAATCCTTTACCAACATTTA
>MF72Lu.mu
GCCTTAAGCCTTCTCATCCGAGCCGAATTAAGCCAGCCTGGATCACTTCTAGGGGATGACCAAATTTATAATGTTATTGTCACTGCCCACGCCTTCGTGATAATCTTCTTTATAGTAATGCCTATTCTAATCGGGGGATTTGGGAACTGACTTGTGCCGTTGATAATTGGAGCTCCAGACATAGCATTCCCGCGAATAAATAACATAAGCTTCTGACTGCTGCCCCCATCATTCTTACTGCTACTAGCCTCTTCTGGTGTTGAAGCTGGGGCCGGAACAGGATGAACAGTATATCCCCCTCTTTCAGGAAACCTAGCCCACGCAGGAGCATCAGTAGACCTGACAATCTTCTCACTTCACCTAGCAGGTGTTTCATCGATCCTAGGGGCAATCAATTTCATCACTACAACTATCAACATAAAACCCCCAGCCATCTCCCAATATCAAACACCTCTATTCGTCTGATCCGTGCTAGTAACCGCCGTATTACTTCTCCTGTCACTACCCGTTTTAGCTGCCGGAATTACGATACTCCTAACAGACCGGAACCTCAACACCACATTCTTTGATCCGGCTGGAGGAGGGGACCCAATCCTCTACCAACACCTA
>MF71Lu.mu
GCCTTAAGCCTTCTCATCCGAGCCGAATTAAGCCAGCCTGGATCACTTCTAGGGGATGACCAAATTTATAATGTTATTGTCACTGCCCACGCCTTCGTGATAATCTTCTTTATAGTAATGCCTATTCTAATCGGGGGATTTGGGAACTGACTTGTGCCGTTGATAATTGGAGCTCCAGACATAGCATTCCCGCGAATAAATAACATAAGCTTCTGACTGCTGCCCCCATCATTCTTACTGCTACTAGCCTCTTCTGGTGTTGAAGCTGGGGCCGGAACAGGATGAACAGTATATCCCCCTCTTTCAGGAAACCTAGCCCACGCAGGAGCATCAGTAGACCTGACAATCTTCTCACTTCACCTAGCAGGTGTTTCATCGATCCTAGGGGCAATCAATTTCATCACTACAACTATCAACATAAAACCCCCAGCCATCTCCCAATATCAAACACCTCTATTCGTCTGATCCGTGCTAGTAACCGCCGTATTACTTCTCCTGTCACTACCCGTTTTAGCTGCCGGAATTACGATACTCCTAACAGACCGGAACCTCAACACCACATTCTTTGATCCGGCTGGAGGAGGGGACCCAATCCTCTACCAACACCTA
>MF09Ba.ka
GCCTTAAGCCTTCTTATTCGAGCCGAGTTAAGCCAACCCGGATCACTTCTAGGCGATGACCAAATTTATAATGTTATTGTTACTGCTCACGCCTTCGTGATGATCTTCTTTATAGTAATGCCTATCCTTATTGGAGGATTCGGAAACTGACTTGTACCGCTAATAATTGGAGCCCCAGACATAGCATTCCCCCGAATAAATAATATAAGCTTCTGACTACTGCCCCCATCATTCCTATTATTACTAGCTTCTTCTGGTGTTGAAGCTGGAGCCGGAACAGGATGAACAGTGTATCCCCCTCTTTCAGGAAACCTAGCCCACGCGGGAGCATCAGTAGACCTAACAATCTTCTCACTCCACTTGGCAGGAGTTTCATCAATCCTAGGAGCAATCAATTTTATCACCACAACTATTAATATGAAACCCCCAGCCATCTCTCAATATCAAACACCCTTATTCGTCTGATCCGTGCTTGTAACCGCCGTATTACTTCTTCTATCATTACCAGTTTTAGCCGCCGGAATTACAATACTCCTAACAGATCGAAACCTCAACACCACATTCTTTGATCCGGCTGGAGGGGGAGACCCAATCCTTTACCAACATTTA
>MF04Ba.ka
GCCTTAAGCCTTCTTATTCGAGCCGAGTTAAGCCAACCCGGATCACTTCTAGGCGATGACCAAATTTATAATGTTATTGTTACTGCTCACGCCTTCGTGATGATCTTCTTTATAGTAATGCCTATCCTTATTGGAGGATTCGGAAACTGACTTGTACCGCTAATAATTGGAGCCCCAGACATAGCATTCCCCCGAATAAATAATATAAGCTTCTGACTACTGCCCCCATCATTCCTATTATTACTAGCTTCTTCTGGTGTTGAAGCTGGAGCCGGAACAGGATGAACAGTGTATCCCCCTCTTTCAGGAAACCTAGCCCACGCGGGAGCATCAGTAGACCTAACAATCTTCTCACTCCACTTGGCAGGAGTTTCATCAATCCTAGGAGCAATCAATTTTATCACCACAACTATTAATATGAAACCCCCAGCCATCTCTCAATATCAAACACCCTTATTCGTCTGATCCGTGCTTGTAACCGCCGTATTACTTCTTCTATCATTACCAGTTTTAGCCGCCGGAATTACAATACTCCTAACAGATCGAAACCTCAACACCACATTCTTTGATCCGGCTGGAGGGGGAGACCCAATCCTTTACCAACATTTA
>MF99Ba.ka
GCCTTAAGCCTTCTTATTCGAGCCGAGTTAAGCCAACCCGGATCACTTCTAGGCGATGACCAAATTTATAATGTTATTGTTACTGCTCACGCCTTCGTGATGATCTTCTTTATAGTAATGCCTATCCTTATTGGAGGATTCGGAAACTGACTTGTACCGCTAATAATTGGAGCCCCAGACATAGCATTCCCCCGAATAAATAATATAAGCTTCTGACTACTGCCCCCATCATTCCTATTATTACTAGCTTCTTCTGGTGTTGAAGCTGGAGCCGGAACAGGATGAACAGTGTATCCCCCTCTTTCAGGAAACCTAGCCCACGCGGGAGCATCAGTAGACCTAACAATCTTCTCACTCCACTTGGCAGGAGTTTCATCAATCCTAGGAGCAATCAATTTTATCACCACAACTATTAATATGAAACCCCCAGCCATCTCTCAATATCAAACACCCTTATTCGTCTGATCCGTGCTTGTAACCGCCGTATTACTTCTTCTATCATTACCAGTTTTAGCCGCCGGAATTACAATACTCCTAACAGATCGAAACCTCAACACCACATTCTTTGATCCGGCTGGAGGGGGAGACCCAATCCTTTACCAACATTTA
>KM50 Ar.gry
GCCTTAAGCCTTCTCATCCGGGCTGAACTAAGCCAACCCGGATCGCTTCTAGGTGATGACCAAATTTATAATGTTATCGTCACTGCTCACGCCTTCGTAATAATCTTCTTTATAGTAATACCCATTCTCATTGGAGGATTTGGAAACTGGCTTGTGCCACTAATAATCGGAGCCCCAGACATGGCGTTCCCGCGTATAAATAACATAAGTTTTTGACTTCTACCCCCATCATTCCTTCTTCTGCTAGCTTCTTCAGGAGTTGAGGCTGGAGCTGGGACAGGGTGAACAGTTTACCCACCTCTTGCAGGCAACCTAGCCCACGCAGGAGCATCAGTAGATCTGACAATTTTTTCACTCCACTTAGCAGGTGTCTCATCAATTCTAGGAGCAATTAACTTTATTACTACAACAATTAACATAAAACCCCCAGCCATTTCCCAGTATCAAACACCTTTATTTGTCTGATCCGTACTCGTAACCGCCGTACTGCTACTTCTATCACTACCAGTTTTAGCCGCTGGAATTACAATACTTCTAACAGACCGAAACCTAAACACCACATTCTTCGACCCCGCAGGCGGAGGAGACCCAATTCTATACCAACACCTA
>KM51 Ar.gry
GCCTTAAGCCTTCTCATCCGGGCTGAACTAAGCCAACCCGGATCGCTTCTAGGTGATGACCAAATTTATAATGTTATCGTCACTGCTCACGCCTTCGTAATAATCTTCTTTATAGTAATACCCATTCTCATTGGAGGATTTGGAAACTGGCTTGTGCCACTAATAATCGGAGCCCCAGACATGGCGTTCCCGCGTATAAATAACATAAGTTTTTGACTTCTACCCCCATCATTCCTTCTTCTGCTAGCTTCTTCAGGAGTTGAGGCTGGAGCTGGGACAGGGTGAACAGTTTACCCGCCTCTTGCAGGCAACCTAGCCCACGCAGGAGCATCAGTAGATCTGACAATTTTTTCACTCCACTTAGCAGGTGTCTCATCAATTCTAGGAGCAATTAACTTTATTACTACAACAATTAACATAAAACCCCCAGCCATTTCCCAGTATCAAACACCTTTATTTGTCTGATCCGTACTCGTAACCGCCGTACTGCTACTTCTATCACTACCAGTTTTAGCCGCTGGAATTACAATACTTCTAACAGACCGAAACCTAAACACCACATTCTTCGACCCCGCAGGCGGAGGAGACCCAATTCTATACCAACACCTA
>KM49 Ar.gry
GCCTTAAGCCTTCTCATCCGGGCTGAACTAAGCCAACCCGGATCGCTTCTAGGTGATGACCAAATTTATAATGTTATCGTCACTGCTCACGCCTTCGTAATAATCTTCTTTATAGTAATACCCATTCTCATTGGAGGATTTGGAAACTGGCTTGTGCCACTAATAATCGGAGCCCCAGACATGGCGTTCCCGCGTATAAATAACATAAGTTTTTGACTTCTACCCCCATCATTCCTTCTTCTGCTAGCTTCTTCAGGAGTTGAGGCTGGAGCTGGGACAGGGTGAACAGTTTACCCCCCTCTTGCAGGCAACCTAGCCCACGCAGGAGCATCAGTAGATCTGACAATTTTTTCACTCCACTTAGCAGGTGTCTCATCAATTCTAGGAGCAATTAACTTTATTACTACAACAATTAACATAAAACCCCCAGCCATTTCCCAGTATCAAACACCTTTATTTGTCTGATCCGTACTCGTAACCGCCGTACTGCTACTTCTATCACTACCAGTTTTAGCCGCTGGAATTACAATACTTCTAACAGACCGAAACCTAAACACCACATTCTTCGACCCCGCAGGCGGAGGAGACCCAATTCTATACCAACACCTA
>MF73 Lu.es
GCCTTAAGCCTTCTCATTCGAGCCGAATTAAGCCAACCCGGATCACTTCTAGGTGATGATCAAATTTATAATGTTATTGTTACTGCTCACGCCTTCGTGATAATCTTCTTTATAGTAATGCCTATTCTAATTGGAGGATTTGGGAACTGACTTGTACCATTAATAATTGGAGCCCCAGACATAGCATTTCCGCGAATAAATAACATAAGCTTCTGACTACTGCCCCCATCATTTCTGCTACTACTAGCCTCTTCTGGCGTTGAAGCCGGGGCCGGAACAGGATGAACAGTGTATCCGCCCCTCTCAGGAAACCTGGCCCACGCAGGGGCATCAGTAGACCTAACAATTTTCTCACTACACCTAGCAGGTGTTTCATCAATCCTGGGGGCAATCAATTTTATCACTACAACTATTAACATAAAACCCCCAGCCATTTCCCAGTATCAAACACCCCTATTCGTCTGATCCGTGCTCGTAACCGCCGTATTACTTCTCCTATCACTACCCGTCCTAGCCGCCGGAATTACAATACTCCTAACAGACCGAAACCTCAACACCACATTCTTTGACCCCGCTGGGGGAGGAGACCCAATCCTCTACCAACACCTA
>MF74Lu.es
GCCTTAAGCCTTCTCATTCGAGCCGAATTAAGCCAACCCGGATCACTTCTAGGTGATGATCAAATTTATAATGTTATTGTTACTGCTCACGCCTTCGTGATAATCTTCTTTATAGTAATGCCTATTCTAATTGGAGGATTTGGGAACTGACTTGTACCATTAATAATTGGAGCCCCAGACATAGCATTTCCGCGAATAAATAACATAAGCTTCTGACTACTGCCCCCATCATTTCTGCTACTACTAGCCTCTTCTGGCGTTGAAGCCGGGGCCGGAACAGGATGAACAGTGTATCCGCCCCTCTCAGGAAACCTGGCCCACGCAGGGGCATCAGTAGACCTAACAATTTTCTCACTACACCTAGCAGGTGTTTCATCAATCCTGGGGGCAATCAATTTTATCACTACAACTATTAACATAAAACCCCCAGCCATTTCCCAGTATCAAACACCCCTATTCGTCTGATCCGTGCTCGTAACCGCCGTATTACTTCTCCTATCACTACCCGTCCTAGCCGCCGGAATTACAATACTCCTAACAGACCGAAACCTCAACACCACATTCTTTGACCCCGCTGGGGGAGGAGACCCAATCCTCTACCAACACCTA
>KM41Lu.es
GCCTTAAGCCTTCTCATTCGAGCCGAATTAAGCCAACCTGGATCACTTCTAGGTGATGATCAAATTTATAATGTTATTGTTACTGCTCACGCCTTCGTGATAATCTTCTTTATAGTAATGCCTATTCTAATTGGAGGATTTGGGAACTGACTTGTACCATTAATAATTGGAGCCCCAGACATAGCATTTCCGCGAATAAATAACATAAGCTTCTGACTACTGCCCCCATCATTTCTGCTACTACTAGCCTCTTCTGGCGTTGAAGCCGGGGCCGGAACAGGATGAACAGTGTATCCGCCCCTCTCAGGAAACCTGGCCCACGCAGGGGCATCAGTAGACCTAACAATTTTCTCACTACACCTAGCAGGTGTTTCATCAATCCTGGGGGCAATCAATTTTATCACTACAACTATTAACATAAAACCCCCAGCCATTTCCCAGTATCAAACACCCCTATTCGTCTGATCCGTGCTCGTAACCGCCGTATTACTTCTCCTATCACTACCCGTCCTAGCCGCCGGAATTACAATACTCCTAACAGACCGAAACCTCAACACCACATTCTTTGACCCCGCTGGGGGAGGAGACCCAATCCTCTACCAACACCTA
>MF72Lu.ke
GCCTTAAGCCTTCTCATTCGAGCCGAACTAAGCCAACCCGGATCACTTCTAGGTGATGATCAAATTTATAATGTTATTGTTACTGCTCACGCCTTCGTGATAATCTTCTTTATAGTAATGCCCATTCTAATTGGAGGATTTGGGAACTGACTTGTACCATTAATAATTGGAGCCCCAGACATAGCATTCCCGCGAATAAATAACATAAGCTTCTGACTACTGCCCCCATCATTTCTGCTGCTACTAGCCTCTTCTGGCGTTGAAGCCGGGGCCGGGACAGGGTGAACAGTATATCCACCCCTCTCAGGAAACCTGGCCCACGCAGGGGCATCAGTAGACCTGACAATTTTCTCACTACACCTAGCAGGTGTTTCATCAATTCTGGGGGCAATCAATTTTATTACTACAACCATCAACATAAAACCCCCAGCCATTTCCCAATATCAAACACCCCTATTCGTCTGATCCGTGCTCGTAACCGCCGTATTACTTCTCCTATCACTACCCGTCCTAGCCGCCGGAATTACAATACTCCTAACAGACCGAAATCTAAACACCACATTCTTTGACCCCGCTGGGGGAGGAGACCCAATCCTCTACCAACACCTA
>KM47Me.sh
GCCTTAAGCCTTCTCATCCGGGCTGAACTAAGCCAACCCGGATCGCTTCTAGGTGATGACCAAATTTATAATGTTATCGTCACTGCTCACGCTTTCGTAATAATCTTCTTTATAGTAATGCCCATCCTCATTGGAGGATTTGGAAACTGGCTTGTGCCCCTAATAATCGGAGCTCCAGACATGGCGTTCCCACGTATAAATAACATAAGCTTTTGACTTCTACCCCCATCATTTCTTCTTCTGCTAGCTTCTTCAGGTGTTGAGGCTGGAGCCGGGACAGGATGAACAGTTTACCCACCTCTTGCAGGCAACCTAGCCCACGCAGGAGCATCAGTAGATCTAACAATTTTTTCACTCCACTTAGCAGGTGTCTCATCAATTCTGGGAGCAATTAACTTTATCACTACAACAATTAATATAAAACCCCCAGCCATTTCCCAGTATCAAACACCTTTATTTGTTTGATCCGTACTAGTAACCGCCGTTCTGCTACTTCTATCATTACCAGTTTTAGCCGCTGGGATTACAATACTTCTAACAGACCGAAACCTAAACACCACATTCTTCGACCCGGCAGGAGGAGGAGACCCAATTCTATATCAACATCTA
>KM45Ba.xa
GCCTTAAGCCTTCTCATTCGAGCCGAATTAAGCCAACCCGGATCACTTCTAGGTGATGATCAAATTTATAATGTTATTGTTACTGCTCACGCCTTCGTGATAATCTTCTTTATAGTAATGCCTATTCTAATTGGAGGATTTGGGAACTGACTTGTACCATTAATAATTGGAGCCCCAGACATAGCATTTCCACGAATAAATAACATAAGCTTCTGACTACTGCCCCCATCATTTCTGCTACTACTAGCCTCTTCTGGCGTTGAAGCCGGGGCCGGAACAGGATGAACAGTGTATCCACCCCTCTCAGGAAACCTGGCCCACGCAGGGGCATCAGTAGACCTAACAATTTTCTCACTACACCTAGCAGGTGTTTCATCAATCCTGGGGGCAATCAATTTTATCACTACAACTATTAACATAAAACCCCCAGCCATTTCCCAGTATCAAACACCCCTATTCGTCTGATCCGTGCTCGTAACCGCCGTATTACTTCTCCTATCACTACCCGTCCTAGCCGCCGGAATTACAATACTCCTAACAGACCGAAACCTCAACACCACATTCTTTGACCCCGCTGGGGGAGGAGACCCAATCCTCTACCAACACCTA
>MF76Lu.xa
GCCTTAAGCCTTCTCATTCGAGCCGAATTAAGCCAACCCGGATCACTTCTAGGTGATGATCAAATTTATAATGTTATTGTTACTGCTCACGCCTTCGTGATAATCTTCTTTATAGTAATGCCTATTCTAATTGGAGGATTTGGGAACTGACTTGTACCATTAATAATTGGAGCCCCAGACATAGCATTTCCACGAATAAATAACATAAGCTTCTGACTACTGCCCCCATCATTTCTGCTACTACTAGCCTCTTCTGGCGTTGAAGCCGGGGCCGGAACAGGATGAACAGTGTATCCGCCCCTCTCAGGAAACCTGGCCCACGCAGGGGCATCAGTAGACCTAACAATTTTCTCACTACACCTAGCAGGTGTTTCATCAATCCTGGGGGCAATCAATTTTATCACTACAACTATTAACATAAAACCCCCAGCCATTTCCCAGTATCAAACACCCCTATTCGTCTGATCCGTGCTCGTAACCGCCGTATTACTTCTCCTATCACTACCCGTCCTAGCCGCCGGAATTACAATACTCCTAACAGACCGAAACCTCAACACCACATTCTTTGACCCCGCTGGGGGAGGAGACCCAATCCTCTACCAACACCTA
>KM46Ba.xa
GCCTTAAGCCTTCTCATTCGAGCCGAATTAAGCCAACCCGGATCACTTCTAGGTGATGATCAAATTTATAATGTTATTGTTACTGCTCACGCCTTCGTGATAATCTTCTTTATAGTAATGCCTATTCTAATTGGAGGATTTGGGAACTGACTTGTACCATTAATAATTGGAGCCCCAGACATAGCATTTCCGCGAATAAATAACATAAGCTTCTGACTACTGCCCCCATCATTTCTGCTACTACTAGCCTCTTCTGGCGTTGAAGCCGGGGCCGGAACAGGATGAACAGTGTATCCGCCCCTCTCAGGAAACCTGGCCCACGCAGGGGCATCAGTAGACCTAACAATTTTCTCACTACACCTAGCAGGTGTTTCATCAATCCTGGGGGCAATCAATTTTATCACTACAACTATTAACATAAAACCCCCAGCCATTTCCCAGTATCAAACACCCCTATTCGTCTGATCCGTGCTCGTAACCGCCGTATTACTTCTCCTATCACTACCCGTCCTAGCCGCCGGAATTACAATACTCCTAACAGACCGAAACCTCAACACCACATTCTTTGACCCCGCTGGGGGAGGAGACCCAATCCTCTACCAACACCTA
>KM37Lu.ba
GCCTTAAGCCTTCTCATTCGAGCCGAATTAAGCCAACCCGGATCACTTCTAGGTGATGATCAAATTTATAATGTTATTGTTACTGCTCACGCCTTCGTGATAATCTTCTTTATAGTAATGCCTATTCTAATTGGAGGATTTGGGAACTGACTTGTACCATTAATAATTGGAGCCCCAGACATAGCATTCCCGCGAATAAATAACATAAGCTTCTGACTACTGCCCCCATCATTTCTGCTACTACTAGCCTCTTCTGGCGTTGAAGCCGGGGCCGGAACAGGATGAACAGTGTATCCACCCCTCTCAGGAAACCTGGCCCACGCAGGGGCATCAGTAGACCTAACAATTTTCTCACTACACCTAGCAGGTGTTTCATCAATCCTGGGGGCAATCAATTTTATCACTACAACTATTAACATAAAACCCCCAGCCATTTCCCAGTATCAAACACCCCTATTCGTCTGATCCGTGCTCGTAACTGCCGTACTACTTCTCCTGTCACTACCCGTCCTAGCCGCCGGAATTACAATACTCCTAACAGACCGAAACCTCAACACCACATTCTTTGACCCCGCTGGGGGAGGAGACCCAATCCTCTACCAACACCTA
>KM36Lu.ba
GCCTTAAGCCTTCTCATTCGAGCCGAATTAAGCCAACCCGGATCACTTCTAGGTGATGATCAAATTTATAATGTTATTGTTACTGCTCACGCCTTCGTGATAATCTTCTTTATAGTAATGCCTATTCTAATTGGAGGATTTGGGAACTGACTTGTACCATTAATAATTGGAGCCCCAGACATAGCATTCCCGCGAATAAATAACATAAGCTTCTGACTACTGCCCCCATCATTTCTGCTACTACTAGCCTCTTCTGGCGTTGAAGCCGGGGCCGGAACAGGATGAACAGTGTATCCACCCCTCTCAGGAAACCTGGCCCACGCAGGGGCATCAGTAGACCTAACAATTTTCTCACTACACCTAGCAGGTGTTTCATCAATCCTGGGGGCAATCAATTTTATCACTACAACTATTAACATAAAACCCCCAGCCATTTCCCAGTATCAAACACCCCTATTCGTCTGATCCGTGCTCGTAACTGCCGTACTACTTCTCCTGTCACTACCCGTCCTAGCCGCCGGAATTACAATACTCCTAACAGACCGAAACCTCAACACCACATTCTTTGACCCCGCTGGGGGAGGAGACCCAATCCTCTACCAACACCTA
>MF75 Lu.ba
GCCTTAAGCCTTCTCATTCGAGCCGAATTAAGCCAACCCGGATCACTTCTAGGTGATGATCAAATTTATAATGTTATTGTTACTGCTCACGCCTTCGTGATAATCTTCTTTATAGTAATGCCTATTCTAATTGGAGGATTTGGGAACTGACTTGTACCATTAATAATTGGAGCCCCAGACATAGCATTCCCGCGAATAAATAACATAAGCTTCTGACTACTGCCCCCATCATTTCTGCTACTACTAGCCTCTTCTGGCGTTGAAGCCGGGGCCGGAACAGGATGAACAGTGTATCCACCCCTCTCAGGAAACCTGGCCCACGCAGGGGCATCAGTAGACCTAACAATTTTCTCACTACACCTAGCAGGTGTTTCATCAATCCTGGGGGCAATCAATTTTATCACTACAACTATTAACATAAAACCCCCAGCCATTTCCCAGTATCAAACACCCCTATTCGTCTGATCCGTGCTCGTAACTGCCGTACTACTTCTCCTGTCACTACCCGTCCTAGCCGCCGGAATTACAATACTCCTAACAGACCGAAACCTCAACACCACATTCTTTGACCCCGCTGGGGGAGGAGACCCAATCCTCTACCAACACCTA
>KM28.Ca.su
GCCTTAAGCCTCCTCATCCGGGCTGAACTAAGCCAACCCGGATCACTTCTAGGCGATGACCAAATTTATAATGTTATCGTAACTGCTCACGCCTTTGTAATAATCTTCTTTATAGTAATACCCATTCTCATTGGAGGATTTGGAAACTGGCTTGTACCACTAATAATTGGAGCCCCAGACATGGCGTTCCCACGTATAAATAATATAAGTTTTTGACTTTTACCCCCATCATTTCTTCTTCTGCTAGCTTCTTCCGGTGTTGAAGCTGGAGCTGGGACAGGATGAACAGTTTATCCACCTCTTGCAGGCAACCTGGCCCACGCAGGAGCATCAGTAGATCTGACAATTTTTTCACTTCACTTAGCAGGTGTTTCATCAATTCTAGGTGCAATTAACTTTATTACTACAACAATTAACATAAAACCCCCAGCCATCTCCCAGTATCAAACACCCCTATTTGTTTGATCTGTACTCGTAACCGCCGTACTGCTACTTCTATCATTACCAGTTCTAGCCGCTGGAATTACAATACTTCTAACAGACCGAAACCTAAACACCACATTCTTTGACCCAGCAGGAGGAGGGGACCCAATTCTATATCAACACCTA
>KM27.Ca.su
GCCTTAAGCCTTCTCATCCGGGCTGAACTAAGCCAACCCGGATCGCTTCTAGGCGATGACCAAATTTATAATGTTATCGTAACTGCTCACGCCTTCGTAATAATCTTCTTTATAGTAATACCCATTCTCATTGGAGGATTTGGAAACTGGCTTGTTCCACTAATAATTGGAGCCCCAGACATGGCGTTCCCACGTATAAATAATATAAGTTTTTGACTTTTACCCCCATCATTCCTTCTTCTGCTAGCTTCTTCCGGTGTTGAAGCCGGAGCTGGGACAGGATGAACAGTTTATCCACCTCTCGCAGGTAACCTAGCCCACGCAGGAGCATCAGTAGATCTAACAATTTTTTCACTTCACTTAGCAGGTGTCTCATCAATTCTAGGAGCAATTAATTTTATTACTACAACAATTAATATGAAACCCCCAGCCATCTCCCAGTATCAAACGCCCTTATTTGTTTGATCTGTACTCGTAACCGCTGTACTACTACTTCTGTCATTACCAGTTCTAGCCGCTGGAATTACAATACTCCTAACAGACCGAAACCTAAACACCACATTTTTTGATCCGGCAGGAGGAGGGGACCCAATTCTATATCAACACCTA
>KM23Ca.kos
GCCTTAAGCCTCCTCATCCGGGCTGAACTAAGCCAGCCCGGATCACTTCTAGGCGATGACCAAATTTATAATGTTATCGTAACTGCTCACGCCTTTGTGATAATCTTCTTTATAGTAATACCCATTCTCATTGGAGGATTTGGAAACTGGCTTGTACCATTAATAATTGGAGCCCCAGACATGGCGTTCCCACGTATAAATAATATAAGTTTTTGACTTTTACCCCCATCATTTCTTCTTCTGCTAGCTTCTTCCGGTGTTGAAGCTGGAGCTGGGACAGGATGAACAGTTTACCCACCTCTTGCAGGCAACCTAGCCCACGCAGGAGCATCAGTAGATCTAACAATTTTTTCACTTCACTTAGCAGGTGTTTCATCAATTTTAGGAGCAATTAACTTTATTACTACAACAATTAACATAAAACCCCCAGCCATCTCCCAGTATCAAACACCCCTATTTGTTTGATCTGTACTCGTAACCGCCGTACTACTACTTCTATCATTGCCAGTTCTAGCCGCTGGAATTACAATACTTCTAACAGACCGAAACCTAAACACCACATTCTTTGACCCAGCAGGAGGAGGGGACCCAATTCTATATCAACACCTA
>MW12L.cono
GCCTTAAGCCTTCTCATTCGAGCCGAATTAAGCCAACCCGGATCACTTCTAGGTGATGACCAAATTTATAATGTTATTGTTACTGCTCACGCCTTCGTGATAATCTTCTTTATAGTAATGCCTATCCTAATTGGAGGATTTGGGAACTGACTTGTACCATTAATAATTGGAGCCCCAGACATAGCATTCCCACGAATAAATAACATAAGCTTCTGACTACTGCCCCCATCATTTCTGCTACTACTAGCCTCTTCTGGTGTTGAAGCTGGGGCCGGAACAGGGTGAACAGTGTATCCACCCCTCTCAGGAAACCTGGCCCACGCAGGAGCATCAGTAGACCTAACAATCTTCTCACTACACCTAGCAGGTGTTTCATCAATCCTGGGGGCAATCAATTTTATCACTACAACTATTAACATAAAACCCCCAGCCATTTCCCAGTATCAAACACCCCTATTCGTCTGATCCGTGCTCGTAACCGCCGTATTACTTCTCCTATCACTACCCGTCCTAGCCGCCGGAATTACAATACTTTTAACAGACCGAAACCTCAACACCACATTCTTTGACCCCGCTGGGGGAGGGGACCCAATCCTTTACCAACACCTA
>MW96 L.brachy
GCCTTAAGCCTTCTCATTCGAGCCGAATTAAGTCAACCCGGATCACTTCTAGGTGATGATCAAATTTATAACGTTATTGTTACTGCTCACGCCTTCGTGATAATCTTCTTTATAGTAATGCCTATTCTAATTGGAGGATTTGGGAACTGACTTGTGCCATTAATAATTGGAGCCCCAGACATAGCATTCCCACGAATAAATAACATAAGTTTCTGACTACTGCCCCCATCATTCCTGCTACTACTAGCCTCTTCTGGTGTTGAAGCTGGAGCCGGGACAGGATGAACAGTGTATCCGCCCCTCTCAGGAAACCTGGCCCACGCAGGGGCATCAGTAGACCTAACAATCTTCTCGCTACACCTAGCAGGTGTTTCATCAATCCTGGGGGCAATCAATTTTATCACTACAACTATTAACATAAAACCCCCAGCCATTTCCCAGTATCAAACACCCCTATTCGTCTGATCCGTGCTCGTAACCGCCGTATTACTTCTCCTATCACTACCCGTCCTAGCCGCCGGAATTACAATACTCCTAACAGACCGAAACCTTAACACCACATTCTTTGACCCCGCTGGGGGAGGAGACCCAATCCTCTACCAACACCTA
>MW97.L.brachy1
GCCTTAAGCCTTCTCATTCGAGCCGAATTAAGTCAACCCGGATCACTTCTAGGTGATGATCAAATTTATAATGTTATTGTTACTGCTCACGCCTTCGTGATAATTTTCTTTATAGTAATGCCTATTCTAATTGGAGGATTTGGGAACTGACTTGTGCCATTAATAATTGGAGCCCCAGACATAGCATTCCCACGAATAAATAACATAAGTTTCTGACTACTGCCCCCATCATTCCTGCTACTACTAGCCTCTTCTGGTGTTGAAGCTGGAGCCGGGACAGGATGAACAGTGTATCCGCCCCTCTCAGGAAACCTGGCCCACGCAGGGGCATCAGTAGACCTAACAATCTTCTCGCTACACCTAGCAGGTGTTTCATCAATCCTGGGGGCAATCAATTTTATCACTACAACTATTAACATAAAACCCCCAGCCATTTCCCAGTATCAAACACCCCTATTCGTCTGATCCGTGCTCGTAACCGCCGTATTACTTCTCCTATCACTACCCGTCCTAGCCGCCGGAATTACAATACTCCTAACAGACCGAAACCTTAACACCACATTCTTTGACCCCGCTGGGGGAGGAGACCCAATCCTCTACCAACACCTA
>MW96L.brachy2
GCCTTAAGCCTTCTTATTCGAGCCGAATTAAGCCAACCCGGATCACTTCTAGGCGATGACCAAATTTATAATGTTATTGTTACTGCTCACGCCTTCGTGATGATCTTCTTTATAGTAATGCCCATCCTTATTGGAGGATTTGGAAACTGACTTGTACCGCTAATAATTGGAGCCCCAGACATAGCATTCCCCCGAATAAATAATATAAGCTTCTGACTACTGCCCCCATCATTCCTATTATTACTAGCTTCTTCTGGTGTTGAAGCTGGGGCCGGAACAGGATGAACAGTGTATCCCCCTCTTTCAGGAAACCTAGCCCACGCGGGAGCATCAGTAGACCTAACAATCTTCTCACTCCACTTGGCAGGAGTTTCATCAATTCTAGGAGCAATCAATTTTATCACTACAACTATTAATATGAAACCCCCAGCCATCTCTCAATATCAAACACCCTTATTCGTCTGATCCGTGCTTGTAACCGCCGTATTACTTCTTCTATCATTACCGGTTCTAGCCGCCGGAATTACAATACTCCTAACAGATCGAAACCTCAACACCACATTCTTTGATCCAGCTGGAGGAGGAGACCCAATCCTTTATCAACATTTA
>MF23Ba.la
GCCTTAAGCCTTCTTATTCGAGCCGAATTAAGCCAACCCGGATCACTTCTAGGCGATGACCAAATTTATAATGTTATTGTTACTGCTCACGCCTTCGTGATGATCTTCTTTATAGTAATGCCCATCCTTATTGGAGGATTTGGAAACTGACTTGTACCGCTAATAATTGGAGCCCCAGACATAGCATTCCCCCGAATAAATAATATAAGCTTCTGACTACTGCCCCCATCATTCCTATTATTACTGGCTTCTTCTGGTGTTGAAGCTGGGGCCGGAACAGGATGAACAGTATATCCCCCTCTTTCAGGAAACCTAGCCCACGCGGGAGCATCAGTAGACCTAACAATCTTCTCACTCCACTTGGCAGGAGTTTCATCAATCCTAGGAGCAATCAATTTTATCACTACAACTATTAATATGAAACCCCCAGCCATCTCTCAATATCAAACACCCTTATTCGTCTGATCCGTGCTTGTAACCGCCGTATTACTTCTTCTATCATTACCGGTTCTAGCCGCCGGAATTACAATACTCCTAACAGATCGAAACCTCAACACCACATTCTTTGATCCCGCTGGAGGAGGAGACCCAATCCTTTATCAACATTTA
>MF33Ba.la
GCCTTAAGCCTTCTTATTCGAGCCGAATTAAGCCAACCCGGATCACTTCTAGGCGATGACCAAATTTATAATGTTATTGTTACTGCTCACGCCTTCGTGATGATCTTCTTTATAGTAATGCCCATCCTTATTGGGGGATTTGGAAACTGACTTGTACCGCTAATAATTGGAGCCCCAGACATAGCATTCCCCCGAATAAATAATATAAGCTTCTGACTACTGCCCCCATCATTCCTATTATTACTAGCTTCTTCTGGTGTTGAAGCTGGGGCCGGAACAGGATGAACAGTGTATCCCCCTCTTTCAGGAAACCTAGCCCACGCGGGAGCATCAGTAGACCTAACAATCTTCTCACTCCACTTGGCAGGAGTTTCATCAATCCTAGGAGCAATCAATTTTATCACTACAACTATTAATATGAAACCCCCAGCCATCTCTCAATATCAAACACCCTTATTCGTCTGATCCGTGCTTGTAACCGCCGTATTACTTCTTCTATCATTACCAGTTCTAGCCGCCGGAATTACAATACTCCTAACAGATCGAAACCTCAACACCACATTCTTTGATCCAGCTGGAGGAGGAGACCCAATCCTTTATCAACATTTA
>MF36Ba.la
???????????????????????CGAATTAAGCCAACCCGGATCACTTCTAGGCGATGACCAAATTTATAATGTTATTGTTACTGCTCACGCCTTCGTGATGATCTTCTTTATAGTAATGCCCATCCTTATTGGAGGATTTGGAAACTGACTTGTACCACTAATAATTGGAGCCCCAGACATAGCATTCCCCCGAATAAATAATATAAGCTTCTGACTACTGCCCCCATCATTCCTATTATTACTAGCTTCTTCTGGTGTTGAAGCTGGGGCCGGAACAGGATGAACAGTATATCCCCCTCTTTCAGGAAACCTAGCCCACGCGGGAGCATCAGTAGACCTAACAATCTTCTCACTCCACTTGGCAGGAGTTTCATCAATCCTAGGAGCAATCAATTTTATCACTACAACTATAAATATGAAACCCCCAGCCATCTCTCAATATCAAACACCCTTATTCGTCTGATCCGTGCTTGTAACCGCCGTATTACTTCTTCTATCATTACCAGTTTTAGCCGCCGGAATTACAATACTCCTAACAGATCGAAACCTCAACACCACATTCTTTGATCCAGCTGGAGGAGGAGACCCAATCCTTTATCAACATTTA
>MF70.Lu.mu
??????????????????????????ATTAAGCCAGCCTGGATCACTTCTAGGGGATGACCAAATTTATAATGTTATTGTCACTGCCCACGCCTTCGTGATAATCTTCTTTATAGTAATGCCTATTCTAATTGGGGGATTTGGGAACTGACTTGTGCCGTTGATAATTGGAGCTCCAGACATAGCATTCCCGCGAATAAATAACATAAGCTTCTGACTGCTACCCCCATCATTCTTACTACTACTAGCCTCTTCTGGTGTTGAAGCTGGAGCCGGAACAGGATGAACAGTATATCCCCCTCTTTCAGGAAACCTAGCCCACGCAGGAGCATCAGTAGACCTGACAATCTTCTCACTTCACCTAGCAGGTGTTTCATCGATCCTGGGGGCAATCAATTTCATCACTACAACTATCAACATAAAACCCCCAGCCATCTCCCAATATCAAACACCTCTATTCGTCTGATCCGTGCTAGTAACCGCCGTATTACTTCTCCTGTCACTACCCGTTTTAGCTGCCGGAATTACGATACTCCTAACAGACCGGAACCTCAACACCACATTCTTTGATCCGGCTGGAGGAGGGGACCCAATCCTCTACCAACACCTA
>MF72.Lu.mu
GCCTTAAGCCTTCTCATCCGAGCCGAATTAAGCCAGCCTGGATCACTTCTAGGGGATGACCAAATTTATAATGTTATTGTCACTGCCCACGCCTTCGTGATAATCTTCTTTATAGTAATGCCTATTCTAATCGGGGGATTTGGGAACTGACTTGTGCCGTTGATAATTGGAGCTCCAGACATAGCATTCCCGCGAATAAATAACATAAGCTTCTGACTGCTGCCCCCATCATTCTTACTGCTACTAGCCTCTTCTGGTGTTGAAGCTGGGGCCGGAACAGGATGAACAGTATATCCCCCTCTTTCAGGAAACCTAGCCCACGCAGGAGCATCAGTAGACCTGACAATCTTCTCACTTCACCTAGCAGGTGTTTCATCGATCCTAGGGGCAATCAATTTCATCACTACAACTATCAACATAAAACCCCCAGCCATCTCCCAATATCAAACACCTCTATTCGTCTGATCCGTGCTAGTAACCGCCGTATTACTTCTCCTGTCACTACCCGTTTTAGCTGCCGGAATTACGATACTCCTAACAGACCGGAACCTCAACACCACATTCTTTGATCCGGCTGGAGGAGGGGACCCAATCCTCTACCAACACCTA
>MF81 Ba.cy
GCCTTAAGCCTTCTTATTCGAGCCGAATTAAGCCAACCCGGATCACTTCTAGGCGATGACCAAATTTATAATGTTATTGTTACTGCTCACGCCTTCGTGATGATCTTCTTTATAGTAATGCCCATCCTTATTGGAGGATTTGGAAACTGACTTGTACCCCTAATAATTGGAGCCCCAGACATAGCATTCCCCCGAATAAATAATATAAGCTTCTGACTACTGCCCCCATCATTCCTATTATTACTAGCTTCTTCTGGTGTTGAAGCTGGAGCCGGAACAGGATGAACAGTGTATCCCCCTCTTTCAGGAAACCTAGCCCACGCGGGAGCATCAGTAGACCTAACAATCTTCTCACTCCACTTGGCAGGAGTTTCATCAATCCTAGGGGCAATCAATTTTATCACTACAACTATTAATATGAAACCCCCAGCCATCTCTCAATATCAAACACCCTTATTCGTCTGATCCGTGCTTGTAACCGCCGTATTACTTCTTCTATCATTACCGGTTCTAGCCGCCGGAATTACAATACTCCTAACAGATCGAAACCTCAACACCACATTCTTTGATCCAGCTGGAGGGGGAGACCCAATCCTTTATCAACATTTA
>MF84 Ba.cy
GCCTTAAGCCTTCTTATTCGAGCCGAATTAAGCCAACCCGGATCACTTCTAGGCGATGACCAAATTTATAATGTTATTGTTACTGCTCACGCCTTCGTGATGATCTTCTTTATAGTAATGCCCATCCTTATTGGAGGATTTGGAAACTGACTTGTACCACTAATAATTGGAGCCCCAGACATAGCATTCCCCCGAATAAATAATATAAGCTTCTGACTACTGCCCCCATCATTCCTATTATTACTAGCTTCTTCTGGTGTTGAAGCTGGAGCCGGAACAGGATGAACAGTGTATCCCCCTCTTTCAGGAAACCTAGCCCACGCGGGAGCATCAGTAGACCTAACAATCTTCTCACTCCACTTGGCAGGAGTTTCATCAATCCTAGGGGCAATCAATTTTATTACTACAACTATTAATATGAAACCCCCAGCCATCTCTCAATATCAAACACCCTTATTCGTCTGATCCGTGCTTGTAACCGCCGTATTACTTCTTCTATCATTACCGGTTCTAGCCGCCGGAATTACAATACTCCTAACAGATCGAAACCTCAACACCACATTCTTTGACCCA????????????????????????????????????
>MF86 Ba.cy
GCCTTAAGCCTTCTTATTCGAGCCGAATTAAGCCAACCCGGATCACTTCTAGGCGATGACCAAATTTATAATGTTATTGTTACTGCTCACGCCTTCGTGATGATCTTCTTTATAGTAATGCCCATCCTTATTGGAGGATTTGGAAACTGACTTGTACCGCTAATAATTGGAGCCCCAGACATAGCATTCCCCCGAATAAATAATATAAGCTTCTGACTACTGCCCCCATCATTCCTATTATTACTAGCTTCTTCTGGTGTTGAAGCTGGAGCCGGAACAGGATGAACAGTGTATCCCCCTCTTTCAGGAAACCTAGCCCACGCGGGAGCATCAGTAGACCTAACAATCTTCTCACTCCACTTGGCAGGAGTTTCATCAATCCTAGGGGCAATCAATTTTATTACTACAACTATTAATATGAAACCCCCAGCCATCTCTCAATATCAAACACCCTTATTCGTCTGATCCGTGCTTGTAACCGCCGTATTACTTCTTCTATCATTACCGGTTCTAGCCGCCGGAATTACAATACTCCTAACAGATCGAAACCTCAACACCACATTCTTTGATCCAGCTGGAGGGGGAGACCCAATCCTTTATCAACATTTA
>MF88 Ba.cy
GCCTTAAGCCTTCTTATTCGAGCCGAATTAAGCCAACCCGGATCACTTCTAGGCGATGACCAAATTTATAATGTTATTGTTACTGCTCACGCCTTCGTGATGATCTTCTTTATAGTAATGCCCATCCTTATTGGAGGATTTGGAAACTGACTTGTACCGCTAATAATTGGAGCCCCAGACATAGCATTCCCCCGAATAAATAATATAAGCTTCTGACTACTGCCCCCATCATTCCTATTATTACTAGCTTCTTCTGGTGTTGAAGCTGGAGCCGGAACAGGATGAACAGTGTATCCCCCTCTTTCAGGAAACCTAGCCCACGCGGGAGCATCAGTAGACCTAACAATCTTCTCACTCCACTTAGCAGGAGTTTCATCAATCCTAGGGGCAATCAATTTTATTACTACAACTATTAATATGAAACCCCCAGCCATCTCTCAATATCAAACACCCTTATTCGTCTGATCCGTGCTTGTAACCGCCGTATTACTTCTTCTATCATTACCGGTTCTAGCCGCCGGAATTACAATACTCCTAACAGATCGAAACCTCAACACCACATTCTTTGATCCAGCTGGAGGGGGAGACCCAATCCTTTATCAACATTTA
>KM40Lu.ca
GCCTTAAGCCTTCTCATTCGAGCCGAATTAAGCCAACCCGGATCACTTCTAGGTGATGACCAAATTTATAATGTTATTGTTACTGCTCACGCCTTCGTGATAATCTTCTTTATAGTAATGCCTATCCTAATTGGAGGATTTGGGAACTGACTGGTGCCATTAATAATTGGAGCCCCAGACATAGCATTCCCACGAATAAATAACATAAGCTTCTGACTACTACCCCCATCATTTCTGCTACTACTAGCCTCTTCTGGTGTTGAAGCTGGAGCCGGAACAGGGTGAACAGTGTATCCACCCCTCTCAGGAAACCTGGCCCACGCAGGGGCATCAGTAGATCTAACAATCTTCTCACTACACCTAGCAGGTGTTTCATCAATCCTGGGGGCAATCAATTTTATCACTACGACTATTAACATAAAACCCCCAGCCATTTCCCAGTATCAAACACCCCTATTCGTCTGATCCGTGCTCGTAACCGCCGTATTACTTCTCCTATCACTACCCGTCCTAGCCGCCGGAATTACAATACTTTTAACAGACCGAAACCTCAACACCACATTCTTTGACCCCGCTGGGGGAGGAGACCCAATCCTTTACCAACACCTA
>PP92Ca.sa

AAGCCTCCTCATCCGGGCTGAACTAAGCCAACCCGGATCACTTCTAGGCGATGACCAAATTTATAATGTT
ATCGTAACTGCTCACGCCTTTGTAATAATCTTCTTTATAGTAATACCTATTCTCATTGGAGGATTTGGAA
ACTGGCTTGTACCACTAATAATTGGAGCCCCAGACATGGCGTTCCCACGTATAAATAATATAAGTTTTTG
ACTTTTACCCCCATCATTTCTTCTTCTGCTAGCTTCTTCCGGTGTTGAAGCTGGAGCTGGAACAGGATGA
ACAGTTTATCCGCCTCTTGCAGGCAACCTTTGTAATAATCTTCTTTATAGTAATACCCATTCTCATTGGAGGATTTGGAAACTGGCTTGTACCATTA
ATAATTGGAGCCCCAGACATGGCGTTCCCACGTATAAATAATATAAGTTTTTGACTTTTACCCCCATCAT
TTCTTCTTCTGCTAGCTTCTTCCGGTGTTGAAGCTGGAGCTGGGACAGGATGAACAGTTTACCCACCTCT
TGCAGGCAACCTAGCCCACGCAGGAGCATCAGTAGATCTAACAATTTTTTCACTTCACTTAGCAGGTGTT
TCATCAATTTTAGGAGCAATTAACTTTATTACTACAACAATTAACATAAAACCCCCAGCCATCTCCCAGT
ATCAAACACCCCTATTTGTTTGATCTGTACTCGTAACCGCCGTACTACTACTTCTATCATTGCCAGTTCT
AGCCGCTGGAATTACAATACTTCTAACAGACCGAAACCTAAACACCACATTCTTTGACCCAGCAGGAGGA
GGGGACCCAATTCTATATCAACACCTATTCTGATTCTT


>PP91Ca.sa

CCCGGATCACTTCTAGGCGATGACCAAATTTATAATGTTATCGTAACTGCTCACGCCTTTGTAATAATCT
TCTTTATAGTAATACCTATTCTCATTGGAGGATTTGGAAACTGGCTTGTACCACTAATAATTGGAGCCCC
AGACATGGCGTTCCCACGTATAAATAATATAAGTTTTTGACTTTTACCCCCATCATTTCTTCTTCTGCTA
GCTTCTTCCGGTGTTGAAGCTGGAGCTGGAACAGGATGAACAGTTTATCCGCCTCTTGCAGGCAACCTAG
CCCACGCAGGAGCATCAGTAGATCTGACAATTTTTTCACTTCACTTAGCAGGTGTTTCATCAATTCTAGG
AGCAATTAACTTTATTACTACAACAATTAACATAAAACCCCCAGCCATCTCCCAGTATCAAACACCCCTA
TTTGTCTGATCTGTACTCGTAACCGCAGTACTGCTACTTTTATCATTACCAGTTTTAGCCGCTGGAATTA
CAATACTTCTAACAGACCGAAACCTAAACACCACATTCTTTGACCCAGCAGGGGGAGGGGACCCAATTCT
ATATCAACACCTATTCTGA


>PP88Ca.do

CTTTGTAATAATCTTCTTTATAGTAATACCCATTCTCATTGGAGGATTTGGAAACTGGCTTGTACCATTA
ATAATTGGAGCCCCAGACATGGCGTTCCCACGTATAAATAATATAAGTTTTTGACTTTTACCCCCATCAT
TTCTTCTTCTGCTAGCTTCTTCCGGTGTTGAAGCTGGAGCTGGGACAGGATGAACAGTTTACCCACCTCT
TGCAGGCAACCTAGCCCACGCAGGAGCATCAGTAGATCTAACAATTTTTTCACTTCACTTAGCAGGTGTT
TCATCAATTTTAGGAGCAATTAACTTTATTACTACAACAATTAACATAAAACCCCCAGCCATCTCCCAGT
ATCAAACACCCCTATTTGTTTGATCTGTACTCGTAACCGCCGTACTACTACTTCTATCATTGCCAGTTCT
AGCCGCTGGAATTACAATACTTCTAACAGACCGAAACCTAAACACCACATTCTTTGACCCAGCAGGAGGA
GGGGACCCAATTCTATATCAACACCTATTCTGATTCTT


>PP76Ca.do

CTTTATCTTGTATTTGGTGCCTGAGCCGGAATAGTAGGAACCGCCTTAAGCCTCCTCATCCGGGCTGAAC
TAAGCCAGCCCGGATCACTTCTAGGCGATGACCAAATTTATAATGTTATCGTAACTGCTCACGCCTTTGT
GATAATCTTCTTTATAGTAATACCCATTCTCATTGGAGGATTTGGAAACTGGCTTGTACCATTAATAATT
GGAGCCCCAGACATGGCGTTCCCACGTATAAATAATATAAGTTTTTGACTTTTACCCCCATCATTTCTTC
TTCTGCTAGCTTCTTCCGGTGTTGAAGCTGGAGCTGGGACAGGATGAACAGTTTACCCACCTCTTGCAGG
CAACCTAGCCCACGCAGGAGCATCAGTAGATCTAACAATTTTTTCACTTCACTTAGCAGGTGTTTCATCA
ATTTTAGGAGCAATTAACTTTATTACTACAACAATTAACATAAAACCCCCAGCCATCTCCCAGTATCAAA
CACCCCTATTTGTTTGATCTGTACTCGTAACCGCCGTACTACTACTTCTATCATTGCCAGTTCTAGCCGC
TGGAATTACAATACTTCTAACAGACCGAAACCTAAACACCACATTCTTTGACCCAGCAGGAGGAGGGGAC
CCAATTCTATATCAACACCTATTCTGATTCTT


>PP83Ca.haj

GCCAACCCGGATCGCTTCTAGGCGATGACCAAATTTATAATGTTATCGTAACTGCTCACGCCTTCGTAAT
AATCTTCTTTATAGTAATACCCATTCTCATTGGAGGATTTGGAAACTGGCTTGTTCCACTAATAATTGGA
GCCCCAGACATGGCGTTCCCACGTATAAATAATATAAGTTTTTGACTTTTACCCCCATCATTCCTTCTTC
TGCTAGCTTCTTCCGGTGTTGAAGCCGGAGCTGGGACAGGATGAACAGTTTATCCACCTCTCGCAGGTAA
CCTAGCCCACGCAGGAGCATCAGTAGATCTAACAATTTTTTCACTTCACTTAGCAGGTGTCTCATCAATT
CTAGGAGCAATTAATTTTATTACTACAACAATTAATATGAAACCCCCAGCCATCTCCCAGTATCAAACGC
CCTTATTTGTTTGATCTGTACTCGTAACCGCTGTACTACTACTTCTGTCATTACCAGTTCTAGCCGCTGG
AATTACAATACTCCTAACAGACCGAAACCTAAACACCACATTTTTTGATCCGGCAGGAGGAGGGGACCCA
ATTCTATATCAACACCTATTCTGATTCTT


>PP82Ca.haj

GCCAACCCGGATCGCTTCTAGGCGATGACCAAATTTATAATGTTATCGTAACTGCTCACGCCTTCGTAAT
AATCTTCTTTATAGTAATACCCATTCTCATTGGAGGATTTGGAAACTGGCTTGTTCCACTAATAATTGGA
GCCCCAGACATGGCGTTCCCACGTATAAATAATATAAGTTTTTGACTTTTACCCCCATCATTCCTTCTTC
TGCTAGCTTCTTCCGGTGTTGAAGCCGGAGCTGGGACAGGATGAACAGTTTATCCACCTCTCGCAGGTAA
CCTAGCCCACGCAGGAGCATCAGTAGATCTAACAATTTTTTCACTTCACTTAGCAGGTGTCTCATCAATT
CTAGGAGCAATTAATTTTATTACTACAACAATTAATATGAAACCCCCAGCCATCTCCCAGTATCAAACGC
CCTTATTTGTTTGATCTGTACTCGTAACCGCTGTACTACTACTTCTGTCATTACCAGTTCTAGCCGCTGG
AATTACAATACTCCTAACAGACCGAAACCTAAACACCACATTTTTTGATCCGGCAGGAGGAGGGGACCCA
ATTCTATATCAACACCTATTCTGATTCTT
