# Supplementary material for: Climatic and geological drivers of diversity in Iranian Barbels lineage (Cypriniformes: Cyprinidae: Barbinae and Torinae): An integrative taxonomic perspective
Source: PLoS One. 2026 Jun 11;21(6):e0349868. doi: 10.1371/journal.pone.0349868 (PMC13258020; doi:10.1371/journal.pone.0349868)
Supplement: S10 Data — (FAS) [file pone.0349868.s010.fas]

>MZ84L.cono
TATTTCAGCTTGATGAAACTTTGGGTCCCTCCTAGGATTATGCTTAGCTACCCAAATCCTCACCGGCCTATTCTTAGCCATACACTACACATCAGATATTTCAACCGCATTTTCATCAGTCGTCCATATCTGCCGAGACGTAAACTACGGCTGACTGATCCGTAATATGCACGCTAACGGAGCATCATTCTTCTTCCTTTGCATTTATATACACATTGCCCGAGGCCTATACTACGGCTCTTACCTTTACAAAGAAACTTGAAACATCGGCGTGGTCCTCCTACTACTAGTTATAGCAACAGCCTTCGTTGGCTACGTACTCCCATGAGGCCAAATATCCTTCTGAGGCGCCACAGTAATTACAAACCTCCTATCCGCCGTACCATACATGGGCGACATGCTAGTCCAATGAATCTGAGGTGGATTTTCAGTAGATAACGCAACGCTAACACGATTCTTCGCATTCCACTTCCTACTACCATTTATTATTGCAGCCGCAACCATTCTGCATCT
>AF37L.subq
CATTTCAGCTTGATGAAACTTTGGATCTCTCCTAGGACTATGTTTAGTTACCCAAATCCTTACCGGCTTATTCCTAGCCATACACTACACATCAGATATTTCAACCGCATTTTCATCAGTCGTCCATATCTGCCGAGACGTAAACTACGGCTGACTAATCCGCAACATGCACGCCAACGGAGCATCATTCTTCTTCCTTTGCATCTATATACATATTGCCCGAGGCCTATACTACGGCTCTTACCTTTATAAAGAGACCTGAAACATCGGTGTGATTCTCCTACTACTAGTCATAGCAACAGCCTTCGTCGGCTATGTACTCCCATGAGGTCAAATATCCTTCTGAGGTGCCACAGTAATTACAAACCTCCTATCCGCCGTGCCATACATAGGCGATATGTTGGTTCAATGAATCTGAGGTGGATTTTCAGTAGATAATGCAACACTAACACGATTCTTCGCATTCCACTTCCTATTACCATTTATTATTGCAGCTGCAACCATTCTACACCT
>KP67L.brachy
TATTTCAGCTTGATGAAACTTTGGGTCTCTCCTAGGACTATGCTTAGCTACCCAAATCCTCACCGGCCTATTCTTAGCCATACACTACACATCAGATATTTCAACCGCATTTTCATCAGTCGTCCATATCTGCCGAGACGTAAACTATGGCTGACTAATCCGTAATATGCACGCTAACGGAGCATCATTCTTCTTCCTTTGCATTTATATACACATTGCCCGAGGCCTATACTACGGCTCTTACCTTTACAAAGAAACTTGAAACATCGGAGTGGTCCTCCTACTACTAGTCATAGCAACAGCCTTCGTTGGCTACGTACTCCCATGGGGCCAAATATCCTTCTGAGGCGCCACAGTAATTACAAACCTCCTATCCGCCGTACCATACATAGGCGACATGCTAGTCCAATGAATCTGAGGTGGATTTTCAGTAGATAACGCAACACTAACACGATTCTTCGCGTTCCACTTCCTACTACCATTTATTATTGCAGCCGCAACCATTCTGCACCT
>HK15
CATCTCAGTTTGATGAAACTTTGG--CCCTTCTAGGATTATGCTTAATTACCCAAATCCTAACCGGACTATTCCTAGCCATGCACTACACCTCAGACATCTCAACCGCATTCTCATCAGTAACCCACATCTGCCGAGACGTAAACTATGGATGACTAATCCGCAATATTCATGCTAACGGAGCATCATTCTTTTTTATCTGTATCTACATGCACATTGCCCGAGGCCTATACTATGGGTCCTACCTGTACAAAGAAACCTGAAACATCGGAGTAATCCTTCTACTATTAGTCATAATAACAGCTTTCGTCGGCTACGTCCTTCCATGAGGACAAATATCCTTCTGAGGCGCCACGGTAATTACGAACCTATTATCCGCCGTACCTTATATAGGAGACACCCTAGTCCAATGAATCTGGGGAGGATTTTCAGTAGACAATGCAACACTCACACGATTGTTCGCATTCCACTTCCTCCTACCATTTATTATTGCCGCCGCAACCATTCTCCATCT
>HK30
TATTTCAATTTGATGAAACTTTGG--CCCTTCTAGGACTGTGTTTGATTACTCAAATTCTAACCGGACTATTCCTAGCCATGCATTACACCTCAGACATCTCAACCGCATTCTCATCAGTCGCACACATCTGCCGGGACGTAAATTATGGTTGACTAATCCGCAACATTCATGCTAATGGAGCATCATTCTTTTTTATCTGTATTTACATACACATTGCTCGAGGCCTATACTATGGATCATACCTATATAAAGAAACCTGAAACATTGGAGTAATTCTTCTACTACTAGTGATAATAACAGCTTTCGTCGGCTATGTCCTTCCGTGAGGACAAATATCCTTCTGAGGCGCTACAGTAATTACAAACCTATTATCCGCTGTACCCTATATAGGAGACACCCTAGTCCAATGAATCTGGGGAGGGTTTTCAGTAGACAATGCAACACTCACACGATTCTTCGCATTCCATTTCCTCCTACCATTCATTGTTACCGCCGCAACCCTTCTCCATCT
>HK33
TATTTCAGCTTGATGAAACTTTGG--CTCTCCTAGGACTATGCTTGGCTACCCAAATCCTCACCGGCCTATTCTTAGCCATACACTACACATCAGATATTTCAACCGCATTTTCATCAGTCGTCCATATCTGTCGAGACGTGAACTACGGCTGACTAATCCGTAATATGCACGCTAACGGAGCATCATTCTTCTTCCTTTGCATCTATATACATATTGCCCGAGGCCTATACTACGGCTCTTACCTTTACAAAGAGACTTGAAACATCGGCGTAGTCCTCCTACTACTAGTTATAGCAACAGCCTTCGTCGGCTACGTCCTCCCATGAGGCCAAATATCCTTCTGAGGCGCCACAGTCATTACAAACCTCCTATCCGCTGTTCCATACATGGGCGACATGCTAGTCCAATGAATCTGAGGTGGATTTTCAGTAGATAACGCAACACTAACACGATTCTTCGCATTCCACTTCCTACTACCATTTATTATTGCAGCTGCAACCATTCTACACCT
>HK38
TATTTCAATTTGATGAAACTTTGG--CCCTTCTAGGACTGTGTTTGATTACTCAAATTCTAACCGGACTATTCCTAGCCATGCATTACACCTCAGACATCTCAACCGCATTCTCATCAGTCGCACACATCTGCCGGGACGTAAATTATGGTTGACTAATCCGCAACATTCATGCTAATGGAGCATCATTCTTTTTTATCTGTATTTACATACACATTGCTCGAGGCCTATACTATGGATCATACCTATATAAAGAAACCTGAAACATTGGAGTAATTCTTCTACTACTAGTGATAATAACAGCTTTCGTCGGCTATGTCCTTCCGTGAGGACAAATATCCTTCTGAGGCGCTACAGTAATTACAAACCTATTATCCGCTGTACCCTATATAGGAGACACCCTAGTCCAATGAATCTGGGGAGGGTTTTCAGTAGACAATGCAACACTCACACGATTCTTCGCATTCCATTTCCTCCTACCATTCATTGTTACCGCCGCAACCCTTCTCCATCT
>HK40
TTTCAAGGTTTGATGAAACTTTGG--CCTTACAAGGATTATGCTTAATTACTCAAATCTTAACCGGACTATTCCTAGCCATGCATTACACCTCAGACATCTCAACCGCATTTTCATCAGTAACACACATCTGCCGGGACGTAAATTATGGATGACTAATCCGCAATATTCATGCTAACGGAGCATCATTCTTTTTTATCTGTATTTATATACACATTGCCCGAGGCCTATACTATGGATCATACCTATATAAAGAAACCTGAAACATCGGAGTAATTCTTCTACTACTAGTAATAATAACAGCTTTCGTCGGCTACGTCCTTCCATGAGGACAAATATCCTTCTGAGGCGCCACAGTAATTACAAACCTATTATCCGCCGTACCCTATATAGGAGACACACTAGTCCAATGAATCTGAGGGGGATTTTCAGTAGACAATGCAACACTCACACGATTCTTCGCATTCCATTTCCTCCTACCATTTATTATTACCGCCGCAACCATTCTTCACCT
>HK42
TATTTCAGCTTGATGAAACTTTGG--CTCTCCTAGGACTATGCTTGGCCACCCAAATCCTCACCGGCCTATTCTTAGCCATACACTACACATCCGATATTTCAACCGCATTTTCATCAGTCGTCCATATCTGTCGAGACGTGAACTACGGCTGACTAATCCGTAACATGCACGCTAACGGAGCATCATTCTTCTTCCTTTGCATCTATATACACATTGCCCGAGGCCTATACTACGGCTCTTACCTTTACAAAGAGACTTGAAACATCGGCGTGGTCCTCCTACTACTAGTTATAGCAACAGCCTTCGTCGGCTACGTTCTCCCATGGGGCCAAATGTCCTTCTGAGGCGCCACAGTCATTACAAACCTCCTATCCGCCGTACCATACATGGGCGACATGCTAGTCCAATGAATCTGAGGTGGATTTTCAGTAGATAACGCAACACTAACACGATTCTTCGCATTCCACTTCCTACTACCATTTATTATTGCAGCCGCAACCATTCTACACCT
>HK45
TATTTCAGTTTGATGAAACTTTGG--CCCTTCTAGGATTATGCTTAATTACTCAAATCCTAACTGGACTATTCCTAGCCATGCATTACACCTCAGACATCTCAACCGCATTTTCATCAGTGACACACATCTGCCGAGACGTAAATTATGGATGACTAATCCGCAATATTCATGCTAACGGAGCATCATTCTTTTTTATCTGTATTTACATGCACATTGCCCGAGGCCTATACTATGGATCTTACCTATATAAAGAAACCTGAAACATCGGAGTAATCCTTTTACTACTAGTCATAATAACAGCTTTCGTCGGCTACGTCCTTCCATGAGGACAAATATCCTTCTGAGGCGCCACGGTAATTACAAACCTATTATCCGCCGTACCCTATATAGGAGACACCCTGGTCCAATGAATCTGAGGAGGATTTTCAGTAGATAATGCAACACTCACACGATTCTTCGCATTCCACTTCCTCCTACCATTCATTGTTACCGCCGCAACCATTCTCCACCT
>HK46
TATTTCAGCTTGATGAAACTTTGG--CTCTTCTAGGACTATGCTTAGCTACTCAAATCCTTACCGGCCTATTCTTAGCCATACACTACACCTCAGATATTTCAACCGCATTTTCATCAGTTGTCCATATCTGCCGAGATGTAAACTACGGCTGGCTGATCCGTAATGTGCACGCCAACGGAGCATCATTCTTTTTCCTTTGCATCTACATACACATTGCCCGAGGACTGTACTACGGCTCTTACCTCTACAAGGAAACCTGAAATATCGGCGTAGTCCTCCTACTACTCGTCATAGCAACAGCCTTTGTTGGCTACGTACTCCCATGGGGCCAAATATCTTTCTGAGGCGCTACAGTAATTACAAATCTCCTCTCCGCCGTGCCGTACATGGGAGACATACTAGTCCAATGAATCTGAGGTGGATTTTCAGTAGATAACGCAACACTAACACGATTCTTCGCATTTCACTTCCTGCTACCATTTATTATTGCTGCCGCAACCATCCTACACCT
>HK47
TATTTCAGCTTGATGAAACTTTGG--CTCTTCTAGGACTATGCTTAGCTACTCAAATCCTTACCGGCCTATTCTTAGCCATACACTACACCTCAGATATTTCAACCGCATTTTCATCAGTTGTCCATATCTGCCGAGATGTAAACTACGGCTGGCTGATCCGTAATGTGCACGCCAACGGAGCATCATTCTTTTTCCTTTGCATCTACATACACATTGCCCGAGGACTGTACTACGGCTCTTACCTCTACAAGGAAACCTGAAATATCGGCGTAGTCCTCCTACTACTCGTCATAGCAACAGCCTTTGTTGGCTACGTACTCCCATGAGGCCAAATATCTTTCTGAGGCGCTACAGTAATTACAAATCTCCTCTCCGCCGTGCCGTACATGGGAGACATACTAGTCCAATGAATCTGAGGTGGATTTTCAGTAGATAACGCAACACTAACACGATTCTTCGCATTTCACTTCCTGCTACCATTTATTATTGCTGCCGCAACCATCCTACACCT
>HK50
TATTTCAGTTTGATGAAACTTTGG--CCCTTCTAGGATTATGCTTAATTACTCAAATCCTAACTGGACTATTCCTAGCCATGCATTACACCTCAGACATCTCAACCGCATTTTCATCAGTGACACACATCTGCCGAGACGTAAATTATGGATGACTAATCCGCAATATTCATGCTAACGGAGCATCATTCTTTTTTATCTGTATTTACATGCACATTGCCCGAGGCCTATACTATGGATCTTACCTATATAAGGAAACCTGAAACATCGGAGTAATCCTTTTACTACTAGTCATAATAACAGCTTTCGTCGGCTACGTCCTTCCATGAGGACAAATATCCTTCTGAGGCGCCACGGTAATTACAAACCTATTATCCGCCGTACCCTATATAGGAGACACCCTGGTCCAATGAATCTGAGGAGGATTTTCAGTAGATAATGCAACACTCACACGATTCTTCGCATTCCACTTCCTCCTACCATTCATTGTTACCGCCGCAACCATTCTCCACCT
>HK51
TATTTCAGCTTGATGAAACTTTGG--CTCTCCTAGGACTATGCTTGGCCACCCAAATCCTCACCGGCCTATTCTTAGCCATACACTACACATCCGATATTTCAACCGCATTTTCATCAGTCGTCCATATCTGTCGAGACGTGAACTACGGCTGACTAATCCGTAACATGCACGCTAACGGAGCATCATTCTTCTTCCTTTGCATCTATATACACATTGCCCGAGGCCTATACTACGGCTCTTACCTTTACAAAGAGACTTGAAACATCGGCGTGGTCCTCCTACTACTAGTTATAGCAACAGCCTTCGTCGGCTACGTTCTCCCATGGGGCCAAATGTCCTTCTGAGGCGCCACAGTCATTACAAACCTCCTATCCGCCGTACCATACATGGGCGACATGCTAGTCCAATGAATCTGAGGTGGATTTTCAGTAGATAACGCAACACTAACACGATTCTTCGCATTCCACTTCCTACTACCATTTATTATTGCAGCCGCAACCATTCTACACCT
>HK53
TATTTCAGCCTGATGAAACTTTGG--CTACACTAGGACTATGCTTAGCTACCCAAATCCTCACCGGCCTATTCTTAGCCATACACTACACATCAGATATTTCAACCGCATTTTCATCAGTCGTCCATATCTGCCGAGACGTAAACTACGGCTGACTGATCCGTAATATGCACGCTAACGGAGCATCATTCTTCTTCCTTTGCATTTATATACACATTGCCCGAGGCCTATACTACGGCTCTTACCTTTACAAAGAAACTTGAAACATCGGCGTGGTCCTCCTACTACTAGTTATAGCAACAGCCTTCGTTGGCTACGTACTCCCATGAGGCCAAATGTCCTTCTGAGGCGCCACAGTAATTACAAACCTCCTATCCGCCGTACCATACATGGGTGACATGCTAGTCCAATGAATCTGAGGTGGATTTTCAGTAGATAACGCAACGCTAACACGATTCTTCGCATTCCACTTCCTACTACCATTTATTATTGCAGCCGCAACCATTCTGCACCT
>HK54
TATTTCAGTTTGATGAAACTTTGG--CCCTCCTAGGACTATGCTTAGCCACTCAAATCCTTACCGGCCTATTCCTAGCCATACACTACACATCAGATATTTCAACCGCATTTTCATCAGTCGTCCATATCTGCCGAGACGTAAACTACGGCTGATTAATCCGCAACGTGCACGCCAACGGAGCATCATTCTTCTTCCTTTGCATTTATTTACATATTGCCCGAGGCCTATATTACGGCTCTTACCTTTATAAAGAAACTTGAAACATCGGCGTGGTTCTCCTACTACTAGTTATAGCAACAGCCTTTGTTGGCTACGTACTTCCATGGGGCCAAATGTCCTTCTGAGGTGCTACAGTAATTACAAACCTCCTGTCCGCCGTACCATATATGGGCGACATACTAGTCCGATGAATCTGAGGCGGGTTCTCAGTAGATAACGCAACACTAACACGATTCTTCGCATTTCACTTCCTACTACCATTTGTTATTGCAGCTGCAACCATTCTACACCT
>HK55
TATTTCAGCTTGATGAAACTTTGG--CTCTTCTGGGACTATGCTTAGCTACTCAAATCCTTACCGGCCTATTCTTAGCCATGCACTACACCTCAGATATTTCAACCGCATTTTCATCAGTTGTCCATATCTGCCGAGATGTAAACTACGGCTGGCTGATCCGTAATATACACGCCAACGGAGCATCATTCTTTTTCCTTTGCATCTACATACACATTGCCCGGGGACTGTACTACGGCTCTTACCTTTACAAGGAAACCTGAAACATCGGCGTAGTCCTCCTACTACTAGTCATAGCAACAGCCTTTGTTGGCTACGTACTCCCATGAGGCCAAATATCTTTCTGAGGCGCTACTGTAATTACAAATCTCCTCTCCGCCGTGCCATATATAGGAGACATACTAGTCCAATGAATCTGAGGTGGATTTTCAGTAGATAACGCAACACTAACACGATTCTTCGCATTTCACTTCCTACTACCATTTATTATTGCTGCCGCAACCATCCTACACCT
>HK61
CATCTCAGTTTGATGAAACTTTGG--CCCTTCTAGGATTATGCTTAATCACCCAAATCCTAACCGGGCTATTCCTAGCCATGCACTACACCTCAGACATCTCAACCGCATTTTCATCAGTAACTCACATCTGCCGGGACGTAAACTACGGATGACTAATCCGTAATATCCATGCTAATGGAGCATCATTCTTCTTTATTTGCATCTACATGCACATTGCTCGAGGCCTATACTATGGATCCTACCTATATAAAGAAACCTGAAACATCGGAGTAATCCTTCTACTACTAGTCATAATAACAGCTTTCGTCGGCTATGTCCTTCCATGAGGACAAATATCCTTCTGAGGCGCCACAGTAATTACAAACCTACTATCCGCTGTACCTTATATAGGAGACACCCTGGTCCAATGAATCTGAGGAGGATTTTCAGTAGACAACGCAACACTCACACGATTCTTCGCATTCCACTTCCTCCTGCCATTTATTATTACCGCCGCAACCATTCTCCATCT
>HK03
CATCTCAGTTTGATGAAACTTTGG--CCCTTCTAGGATTATGCTTAATTACCCAAATCCTAACCGGACTATTCCTAGCCATGCACTACACCTCAGACATCTCAACCGCATTCTCATCAGTAACCCACATCTGCCGAGACGTAAACTATGGATGACTAATCCGCAATATTCATGCTAACGGAGCATCATTCTTTTTTATCTGTATCTACATGCACATTGCCCGAGGCCTATACTATGGGTCCTACCTGTACAAAGAAACCTGAAACATCGGAGTAATCCTTCTACTATTAGTCATAATAACAGCTTTCGTCGGCTACGTCCTTCCATGAGGACAAATATCCTTCTGAGGCGCCACGGTAATTACGAACCTATTATCCGCCGTACCTTATATAGGAGACACCCTAGTCCAATGAATCTGGGGAGGATTTTCAGTAGACAATGCAACACTCACACGATTCTTCGCATTCCACTTCCTCCTACCATTTATTATTGCCGCCGCAACCATTCTCCATCT
>HK04
CATCTCAGTTTGATGAAACTTTGG--CCCTTCTAGGATTATGCTTAATTACCCAAATCCTAACCGGACTATTCCTAGCCATGCACTACACCTCAGACATCTCAACCGCATTCTCATCAGTAACCCACATCTGCCGAGACGTAAACTATGGATGACTAATCCGCAATATTCATGCTAACGGAGCATCATTCTTTTTTATCTGTATCTACATGCACATTGCCCGAGGCCTATACTATGGGTCCTACCTGTACAAAGAAACCTGAAACATCGGAGTAATCCTTCTACTATTAGTCATAATAACAGCTTTCGTCGGCTACGTCCTTCCATGAGGACAAATATCCTTCTGAGGCGCCACGGTAATTACGAACCTATTATCCGCCGTACCTTATATAGGAGACACCCTAGTCCAATGAATCTGGGGAGGATTTTCAGTAGACAATGCAACACTCACACGATTCTTCGCATTCCACTTCCTCCTACCATTTATTATTGCCGCCGCAACCATTCTCCATCT
>HK05
TATTTCAGCTTGATGAAACTTTGG--CTCTCCTAGGACTATGCTTGGCTACCCAAATCCTCACCGGCCTATTCTTAGCCATACACTACACATCGGATATTTCAACCGCATTTTCATCAGTCGTCCATATCTGTCGAGACGTGAACTACGGCTGACTAATCCGTAACATGCACGCTAACGGAGCATCATTCTTCTTCCTTTGCATCTATATACACATTGCCCGAGGCCTATACTACGGCTCTTACCTTTACAAAGAGACTTGAAACATCGGCGTGGTCCTCCTACTATTAGTTATAGCAACAGCCTTCGTTGGCTACGTCCTCCCATGGGGCCAAATGTCCTTCTGAGGCGCCACAGTCATTACAAACCTCCTATCCGCCGTACCATACATGGGCGACATGCTAGTCCAATGAATCTGAGGTGGATTTTCAGTAGACAACGCAACACTAACACGATTCTTCGCATTCCACTTCCTACTGCCATTTATTATTGCAGCCGCAACCATTCTACACCT
>HK12
TATTTCAGCTTGGTGAAACTTTGG--CTCTCTTGGGACTATGCTTAGCTACTCAAATCCTTACCGGCCTATTCTTAGCCATGCACTACACCTCAGATATTTCGACCGCATTTTCATCAGTTGTCCATATCTGCCGAGATGTAAACTACGGCTGGCTGATTCGTAATATACACGCCAACGGAGCATCATTCTTTTTCCTTTGCATCTACATACACATTGCCCGAGGACTGTACTACGGCTCTTACCTCTACAAGGAAACCTGAAACATCGGCGTGGTCCTCCTACTACTAGTTATAGCAGCAGCCTTTGTTGGCTACGTACTCCCATGAGGCCAAATATCTTTCTGAGGCGCTACTGTAATTACAAATCTCCTCTCCGCCGTGCCATATATAGGGGATATACTAGTCCAATGAATCTGAGGTGGATTTTCAGTAGATAACGCAACACTGACACGATTCTTCGCATTTCACTTCCTACTACCATTTATTATTGCTGCCGCAACCATCTTACACCT
>HK18
TATTTCAGCTTGATGAAACTTTGG--CTCTCCTAGGACTATGCTTGGCTACCCAAATCCTCACCGGCCTATTCTTAGCCATACACTACACATCAGATATTTCAACCGCATTTTCATCAGTCGTCCATATCTGTCGAGACGTGAACTACGGCTGACTAATCCGTAATATGCACGCTAACGGAGCATCATTCTTCTTCCTTTGCATCTATATACATATTGCCCGAGGCCTATACTACGGCTCTTACCTTTACAAAGAGACTTGAAACATCGGCGTAGTCCTCCTACTACTAGTTATAGCAACAGCCTTCGTCGGCTACGTCCTCCCATGAGGCCAAATATCCTTCTGAGGCGCCACAGTCATTACAAACCTCCTATCCGCTGTTCCATACATGGGCGACATGCTAGTCCAATGAATCTGAGGTGGATTTTCAGTAGATAACGCAACACTAACACGATTCTTCGCATTCCACTTCCTACTACCATTTATTATTGCAGCTGCAACCATTCTACACCT
>HK19
TATTTCAGCTTGATGAAACTTTGG--CTCTCCTAGGACTATGCTTGGCTACCCAAATCCTCACCGGCCTATTCTTAGCCATACACTACACATCAGATATTTCAACCGCATTTTCATCAGTCGTCCATATCTGTCGAGACGTGAACTACGGCTGACTAATCCGTAATATGCACGCTAACGGAGCATCATTCTTCTTCCTTTGCATCTATATACATATTGCCCGAGGCCTATACTACGGCTCTTACCTTTACAAAGAGACTTGAAACATCGGCGTAGTCCTCCTACTACTAGTTATAGCAACAGCCTTCGTCGGCTACGTCCTCCCATGAGGCCAAATATCCTTCTGAGGCGCCACAGTCATTACAAACCTCCTATCCGCTGTTCCATACATGGGCGACATGCTAGTCCAATGAATCTGAGGTGGATTTTCAGTAGATAACGCAACACTAACACGATTCTTCGCATTCCACTTCCTACTACCATTTATTATTGCAGCTGCAACCATTCTACACCT
>HK21
TATTTCAGTTTGATGAAACTTTGG--CCCTTCTAGGATTATGCTTAATTACTCAAATCCTAACTGGACTATTCCTAGCCATGCATTACACCTCAGACATCTCAACCGCATTTTCATCAGTGACACACATCTGCCGAGACGTAAATTATGGATGACTAATCCGCAATATTCATGCTAACGGAGCATCATTCTTTTTTATCTGTATTTACATGCACATTGCCCGAGGCCTATACTATGGATCTTACCTATATAAAGAAACCTGAAACATCGGAGTAATCCTTTTACTACTAGTCATAATAACAGCTTTCGTCGGCTACGTCCTTCCATGAGGACAAATATCCTTCTGAGGCGCCACGGTAATTACAAACCTATTATCCGCCGTACCCTATATAGGAGACACCCTGGTCCAATGAATCTGAGGAGGATTTTCAGTAGATAATGCAACACTCACACGATTCTTCGCATTCCACTTCCTCCTACCATTCATTGTTACCGCCGCAACCATTCTCCACCT
>HK22
TATTTCAGTTTGATGAAACTTTGG--CCCTTCTAGGATTATGCTTAATTACTCAAATCCTAACTGGACTATTCCTAGCCATGCATTACACCTCAGACATCTCAACCGCATTTTCATCAGTAACACACATCTGCCGAGACGTAAATTATGGATGACTAATCCGCAATATTCATGCTAACGGAGCATCATTCTTTTTTATCTGTATTTACATGCACATTGCCCGAGGCCTATACTATGGATCTTACCTATATAAAGAAACCTGAAACATCGGAGTAATCCTTTTACTACTAGTCATAATAACAGCTTTCGTCGGCTACGTCCTTCCATGAGGACAAATATCCTTCTGAGGCGCCACGGTAATTACAAACCTATTATCCGCCGTACCCTATATAGGAGACACCCTGGTCCAATGAATCTGAGGAGGATTTTCAGTAGATAATGCAACACTCACACGATTCTTCGCATTCCACTTCCTCCTACCATTCATTGTTACCGCCGCAACCATTCTCCACCT
>HK25
TATTTCAATTTGATGAAACTTTGG--CCCTTCTAGGACTGTGTTTGATTACTCAAATTCTAACCGGACTATTCCTAGCCATGCATTACACCTCAGACATCTCAACCGCATTCTCATCAGTCGCACACATCTGCCGGGACGTAAATTATGGTTGACTAATCCGCAACATTCATGCTAATGGAGCATCATTCTTTTTTATCTGTATTTACATACACATTGCTCGAGGCCTATACTATGGATCATACCTATATAAAGAAACCTGAAACATTGGAGTAATTCTTCTACTACTAGTGATAATAACAGCTTTCGTCGGCTATGTCCTTCCGTGAGGACAAATATCCTTCTGAGGCGCTACAGTAATTACAAACCTATTATCCGCTGTACCCTATATAGGAGACACCCTAGTCCAATGAATCTGGGGAGGGTTTTCAGTAGACAATGCAACACTCACACGATTCTTCGCATTCCATTTCCTCCTACCATTCATTGTTACCGCCGCAACCCTTCTCCATCT
>HK26
TATTTCAATTTGATGAAACTTTGG--CCCTTCTAGGACTGTGTTTGATTACTCAAATTCTAACCGGACTATTCCTAGCCATGCATTACACCTCAGACATCTCAACCGCATTCTCATCAGTCGCACACATCTGCCGGGACGTAAATTATGGTTGACTAATCCGCAACATTCATGCTAATGGAGCATCATTCTTTTTTATCTGTATTTACATACACATTGCTCGAGGCCTATACTATGGATCATACCTATATAAAGAAACCTGAAACATTGGAGTAATTCTTCTACTACTAGTGATAATAACAGCTTTCGTCGGCTATGTCCTTCCGTGAGGACAAATATCCTTCTGAGGCGCTACAGTAATTACAAACCTATTATCCGCTGTACCCTATATAGGAGACACCCTAGTCCAATGAATCTGGGGAGGGTTTTCAGTAGACAATGCAACACTCACACGATTCTTCGCATTCCATTTCCTCCTACCATTCATTGTTACCGCCGCAACCCTTCTCCATCT
>HK27
TATTTCAATTTGATGAAACTTTGG--CCCTTCTAGGACTGTGTTTGATTACTCAAATTCTAACCGGACTATTCCTAGCCATGCATTACACCTCAGACATCTCAACCGCATTCTCATCAGTCGCACACATCTGCCGGGACGTAAATTATGGTTGACTAATCCGCAACATTCATGCTAATGGAGCATCATTCTTTTTTATCTGTATTTACATACACATTGCTCGAGGCCTATACTATGGATCATACCTATATAAAGAAACCTGAAACATTGGAGTAATTCTTCTACTACTAGTGATAATAACAGCTTTCGTCGGCTATGTCCTTCCGTGAGGACAAATATCCTTCTGAGGCGCTACAGTAATTACAAACCTATTATCCGCTGTACCCTATATAGGAGACACCCTAGTCCAATGAATCTGGGGAGGGTTTTCAGTAGACAATGCAACACTCACACGATTCTTCGCATTCCATTTCCTCCTACCATTCATTGTTACCGCCGCAACCCTTCTCCATCT
>HK35
TATTTCAGCTTGATGAAACTTTGG--CTCTCTTGGGACTATGCTTAGCTACTCAAATCCTTACCGGCCTATTCTTAGCCATGCACTACACCTCAGATATTTCGACCGCATTTTCATCAGTTGTCCATATCTGCCGAGATGTAAACTACGGCTGGCTGATTCGTAATATACACGCCAACGGAGCATCATTCTTTTTCCTTTGCATCTACATACACATTGCCCGAGGACTGTACTACGGCTCTTACCTCTACAAGGAAACCTGAAACATCGGCGTGGTCCTCCTACTACTAGTTATAGCAGCAGCCTTTGTTGGCTACGTACTCCCATGAGGCCAAATATCTTTCTGAGGCGCTACTGTAATTACAAATCTCCTCTCCGCCGTGCCATATATAGGAGATATACTAGTCCAATGAATCTGAGGTGGATTTTCAGTAGATAACGCAACACTGACACGATTCTTCGCATTTCACTTCCTACTACCATTTATTATTGCTGCCGCAACCATCTTACACCT
>HK37
TATTTCAGCCTGATGAAACTTTGG--CTCTCCTAGGACTATGCTTAGCTACCCAAATCCTCACCGGCCTATTCTTAGCCATACACTACACATCAGATATTTCAACCGCATTTTCATCAGTCGTCCATATCTGCCGAGACGTAAACTACGGCTGACTGATCCGTAATATGCACGCTAACGGAGCATCATTCTTCTTCCTTTGCATTTATATACACATTGCCCGAGGCCTATACTACGGCTCTTACCTTTACAAAGAAACTTGAAACATCGGCGTGGTCCTCCTACTACTAGTTATAGCAACAGCCTTCGTTGGCTACGTACTCCCATGAGGCCAAATGTCCTTCTGAGGCGCCACAGTAATTACAAACCTCCTATCCGCCGTACCATACATGGGTGACATGCTAGTCCAATGAATCTGAGGTGGATTTTCAGTAGATAACGCAACGCTAACACGATTCTTCGCATTCCACTTCCTACTACCATTTATTATTGCAGCCGCAACCATTCTGCACCT
>AF33Ba.pe
TATTTCAGCTTGATGAAACTTTGGGTCCCTCCTAGGACTATGCTTAGCTACTCAAATCCTTACCGGCCTATTCTTAGCCATACACTACACATCGGATATTTCAACCGCATTTTCATCAGTCGTCCATATCTGCCGAGACGTAAACTACGGCTGACTAATCCGTAATATGCACGCCAACGGAGCATCATTCTTCTTCCTTTGCATCTACATACACATTGCCCGAGGCCTGTACTACGGCTCTTACCTCTACAAAGAGACTTGAAACATCGGCGTGGTTCTCCTATTACTAGTTATAGCAACAGCCTTCGTTGGCTACGTACTCCCGTGAGGCCAAATATCCTTCTGAGGTGCCACAGTAATTACAAACCTCCTATCCGCCGTGCCATACATAGGCGACATGCTAGTCCAATGAATCTGAGGTGGATTCTCAGTAGACAACGCAACACTAACACGATTCTTCGCATTCCACTTCCTACTACCATTCATCATTGCAGCCGCAACCATTCTACACCT
>AF32Ba.pe
TATTTCAGCTTGATGAAACTTTGGGTCCCTCCTAGGACTATGCTTAGCTACTCAAATCCTTACCGGCCTATTCTTAGCCATACACTACACATCGGATATTTCAACCGCATTTTCATCAGTCGTCCATATCTGCCGAGACGTAAACTACGGCTGACTAATCCGTAATATGCACGCCAACGGAGCATCATTCTTCTTCCTTTGCATCTACATACACATTGCCCGAGGCCTGTACTACGGCTCTTACCTCTACAAAGAGACTTGAAACATCGGCGTGGTTCTCCTATTACTAGTTATAGCAACAGCCTTCGTTGGCTACGTACTCCCGTGAGGCCAAATATCCTTCTGAGGTGCCACAGTAATTACAAACCTCCTATCCGCCGTGCCATACATAGGCGACATGCTAGTCCAATGAATCTGAGGTGGATTCTCAGTAGACAACGCAACACTAACACGATTCTTCGCATTCCACTTCCTACTACCATTCATCATTGCAGCCGCAACCATTCTACACCT
>Garra 71
TATTTCAGCATGGTGAAATTTTGGATCCCTCCTGGGATTGTGTTTAATTACACAAATCCTAACCGGATTATTTTTAGCCATACACTACACCTCCGACATTTCAACCGCATTTTCATCAGTAACCCACATCTGCCGAGACGTCAACTACGGCTGGCTAATCCGCAACATACACGCAAATGGAGCATCATTCTTTTTCATTTGTATTTATATACACATTGCTCGAGGCCTATATTATGGATCATACCTGTATAAAGAAACCTGAAACATTGGCGTAATTCTCCTACTACTAGTCATAATAACAGCCTTTGTCGGTTATGTACTGCCATGAGGACAAATGTCCTTCTGGGGCGCGACAGTGATTACAAACCTATTATCTGCAGTACCCTATATAGGAGACGCACTAGTCCAATGAATCTGAGGTGGCTTTTCAGTAGACAATGCAACACTAACACGATTCTTCGCATTTCACTTCCTACTACCTTTCATCATTACTGCCGCAACCATCCTTCACCT
>FN20Ca.lu
TATTTCAGTTTGATGAAACTTTGGGTCCCTTCTAGGATTATGCTTAATTACTCAAATCCTAACTGGACTATTCCTAGCCATGCATTACACCTCAGACATCTCAACCGCATTTTCATCAGTGACACACATCTGCCGAGACGTAAATTATGGATGACTAATCCGCAATATTCATGCTAACGGAGCATCATTCTTTTTTATCTGTATTTACATGCACATTGCCCGAGGCCTATACTATGGATCTTACCTATATAAAGAAACCTGAAACATCGGAGTAATCCTTTTACTACTAGTCATAATAACAGCTTTCGTCGGCTACGTCCTTCCATGAGGACAAATATCCTTCTGAGGCGCCACGGTAATTACAAACCTATTATCCGCCGTACCCTATATAGGAGACACCCTGGTCCAATGAATCTGAGGAGGATTTTCAGTAGATAATGCAACACTCACACGATTCTTCGCATTCCACTTCCTCCTACCATTCATTGTTACCGCCGCAACCATTCTCCACCT
>FN21Ca.lu
TATTTCAGTTTGATGAAACTTTGGGTCCCTTCTAGGATTATGCTTAATTACTCAAATCCTAACTGGACTATTCCTAGCCATGCATTACACCTCAGACATCTCAACCGCATTTTCATCAGTGACACACATCTGCCGAGACGTAAATTATGGATGACTAATCCGCAATATTCATGCTAACGGAGCATCATTCTTTTTTATCTGTATTTACATGCACATTGCCCGAGGCCTATACTATGGATCTTACCTATATAAAGAAACCTGAAACATCGGAGTAATCCTTTTACTACTAGTCATAATAACAGCTTTCGTCGGCTACGTCCTTCCATGAGGACAAATATCCTTCTGAGGCGCCACGGTAATTACAAACCTATTATCCGCCGTACCCTATATAGGAGACACCCTGGTCCAATGAATCTGAGGAGGATTTTCAGTAGATAATGCAACACTCACACGATTCTTCGCATTCCACTTCCTCCTACCATTCATTGTTACCGCCGCAACCATTCTCCACCT
>FN22Ca.lu
TATTTCAGTTTGATGAAACTTTGGGTCCCTTCTAGGATTATGCTTAATTACTCAAATCCTAACTGGACTATTCCTAGCCATGCATTACACCTCAGACATCTCAACCGCATTTTCATCAGTGACACACATCTGCCGAGACGTAAATTATGGATGACTAATCCGCAATATTCATGCTAACGGAGCATCATTCTTTTTTATCTGTATTTACATGCACATTGCCCGAGGCCTATACTATGGATCTTACCTATATAAAGAAACCTGAAACATCGGAGTAATCCTTTTACTACTAGTCATAATAACAGCTTTCGTCGGCTACGTCCTTCCATGAGGACAAATATCCTTCTGAGGCGCCACGGTAATTACAAACCTATTATCCGCCGTACCCTATATAGGAGACACCCTGGTCCAATGAATCTGAGGAGGATTTTCAGTAGATAATGCAACACTCACACGATTCTTCGCATTCCACTTCCTCCTACCATTCATTGTTACCGCCGCAACCATTCTCCACCT
>AF845 Ar.gr
CATCTCAGTTTGATGAAACTTTGGATCCCTTCTAGGATTATGCTTAATTACCCAAATCCTAACCGGACTATTCCTAGCCATGCACTACACCTCAGACATCTCAACCGCATTCTCATCAGTAACCCACATCTGCCGAGACGTAAACTATGGATGACTAATCCGCAATATTCATGCTAACGGAGCATCATTCTTTTTTATCTGTATCTACATGCACATTGCCCGAGGCCTATACTATGGGTCCTACCTGTACAAAGAAACCTGAAACATCGGAGTAATCCTTCTACTATTAGTCATAATAACAGCTTTCGTCGGCTACGTCCTTCCATGAGGACAAATATCCTTCTGAGGCGCCACGGTAATTACGAACCTATTATCCGCCGTACCTTATATAGGAGACACCCTAGTCCAATGAATCTGGGGAGGATTTTCAGTAGACAATGCAACACTCACACGATTCTTCGCATTCCACTTCCTCCTACCATTTATTATTGCCGCCGCAACCATTCTCCATCT
>KF829 Ar.gr
CATCTCAGTTTGATGAAACTTTGGATCCCTTCTAGGATTATGCTTAATTACCCAAATCCTAACCGGACTATTCCTAGCCATGCACTACACCTCAGACATCTCAACCGCATTCTCATCAGTAACCCACATCTGCCGAGACGTAAACTATGGATGACTAATCCGCAATATTCATGCTAACGGAGCATCATTCTTTTTTATCTGTATCTACATGCACATTGCCCGAGGCCTATACTATGGGTCCTACCTGTACAAAGAAACCTGAAACATCGGAGTAATCCTTCTACTATTAGTCATAATAACAGCTTTCGTCGGCTACGTCCTTCCATGAGGACAAATATCCTTCTGAGGCGCCACGGTAATTACGAACCTATTATCCGCCGTACCTTATATAGGAGACACCCTAGTCCAATGAATCTGGGGAGGATTTTCAGTAGACAATGCAACACTCACACGATTCTTCGCATTCCACTTCCTCCTACCATTTATTATTGCCGCCGCAACCATTCTCCATCT
>KP59 Ar.gr
CATCTCAGTTTGATGAAACTTTGGATCCCTTCTAGGATTATGCTTAATTACCCAAATCCTAACCGGACTATTCCTAGCCATGCACTACACCTCAGACATCTCAACCGCATTCTCATCAGTAACCCACATCTGCCGAGACGTAAACTATGGATGACTAATCCGCAATATTCATGCTAACGGAGCATCATTCTTTTTTATCTGTATCTACATGCACATTGCCCGAGGCCTATACTATGGGTCCTACCTGTACAAAGAAACCTGAAACATCGGAGTAATCCTTCTACTATTAGTCATAATAACAGCTTTCGTCGGCTACGTCCTTCCATGAGGACAAATATCCTTCTGAGGCGCCACGGTAATTACGAACCTATTATCCGCCGTACCTTATATAGGAGACACCCTAGTCCAATGAATCTGGGGAGGATTTTCAGTAGACAATGCAACACTCACACGATTCTTCGCATTCCACTTCCTCCTACCATTTATTATTGCCGCCGCAACCATTCTCCATCT
>KP64Lu.es
TATTTCAGCTTGATGAAACTTTGGGTCTCTCCTAGGACTATGCTTGGCTACCCAAATCCTCACCGGCCTATTCTTAGCCATACACTACACATCAGATATTTCAACCGCATTTTCATCAGTCGTCCATATCTGTCGAGACGTGAACTACGGCTGACTAATCCGTAATATGCACGCTAACGGAGCATCATTCTTCTTCCTTTGCATCTATATACATATTGCCCGAGGCCTATACTACGGCTCTTACCTTTACAAAGAGACTTGAAACATCGGCGTAGTCCTCCTACTACTAGTTATAGCAACAGCCTTCGTCGGCTACGTCCTCCCATGAGGCCAAATATCCTTCTGAGGCGCCACAGTCATTACAAACCTCCTATCCGCTGTTCCATACATGGGCGACATGCTAGTCCAATGAATCTGAGGTGGATTTTCAGTAGATAACGCAACACTAACACGATTCTTCGCATTCCACTTCCTACTACCATTTATTATTGCAGCTGCAACCATTCTACACCT
>KF32Me.sh
CATCTCAGTTTGATGAAACTTTGGATCCCTTCTAGGATTATGCTTAATCACCCAAATCCTAACCGGGCTATTCCTAGCCATGCACTACACCTCAGACATCTCAACCGCATTTTCATCAGTAACTCACATCTGCCGGGACGTAAACTACGGATGACTAATCCGTAATATCCATGCTAATGGAGCATCATTCTTCTTTATTTGCATCTACATGCACATTGCTCGAGGCCTATACTATGGATCCTACCTATATAAAGAAACCTGAAACATCGGAGTAATCCTTCTACTACTAGTCATAATAACAGCTTTCGTCGGCTATGTCCTTCCATGAGGACAAATATCCTTCTGAGGCGCCACAGTAATTACAAACCTACTATCCGCTGTACCTTATATAGGAGACACCCTGGTCCAATGAATCTGAGGAGGATTTTCAGTAGACAACGCAACACTCACACGATTCTTCGCATTCCACTTCCTCCTGCCATTTATTATTACCGCCGCAACCATTCTCCATCT
>KF33Me.sh
CATCTCAGTTTGATGAAACTTTGGATCCCTTCTAGGATTATGCTTAATCACCCAAATCCTAACCGGGCTATTCCTAGCCATGCACTACACCTCAGACATCTCAACCGCATTTTCATCAGTAACTCACATCTGCCGGGACGTAAACTACGGATGACTAATCCGTAATATCCATGCTAATGGAGCATCATTCTTCTTTATTTGCATCTACATGCACATTGCTCGAGGCCTATACTATGGATCCTACCTATATAAAGAAACCTGAAACATCGGAGTAATCCTTCTACTACTAGTCATAATGACAGCTTTCGTCGGCTATGTCCTTCCATGAGGACAAATATCCTTCTGAGGCGCCACAGTAATTACAAACCTACTATCCGCTGTACCTTATATAGGAGACACCCTGGTCCAATGAATCTGARGAGGATTTTCAGTAGACAACGCAACACTCACACGATTCTTCGCATTCCACTTCCTCCTGCCATTTATTATTACCGCCGCAACCATTCTCCATCT
>AF37Ba.su
CATTTCAGCTTGATGAAACTTTGGATCTCTCCTAGGACTATGTTTAGTTACCCAAATCCTTACCGGCTTATTCCTAGCCATACACTACACATCAGATATTTCAACCGCATTTTCATCAGTCGTCCATATCTGCCGAGACGTAAACTACGGCTGACTAATCCGCAACATGCACGCCAACGGAGCATCATTCTTCTTCCTTTGCATCTATATACATATTGCCCGAGGCCTATACTACGGCTCTTACCTTTATAAAGAGACCTGAAACATCGGTGTGATTCTCCTACTACTAGTCATAGCAACAGCCTTCGTCGGCTATGTACTCCCATGAGGTCAAATATCCTTCTGAGGTGCCACAGTAATTACAAACCTCCTATCCGCCGTGCCATACATAGGCGATATGTTGGTTCAATGAATCTGAGGTGGATTTTCAGTAGATAATGCAACACTAACACGATTCTTCGCATTCCACTTCCTATTACCATTTATTATTGCAGCTGCAACCATTCTACACCT
>FN37Ca.su
TATTTCAATTTGATGAAACTTTGGATCCCTTCTGGGACTGTGTTTGATTACCCAAATTCTAACCGGACTATTCCTAGCCATGCACTATACTTCAGACATCTCAACCGCATTCTCATCAGTAGCACACATCTGCCGAGACGTAAATTATGGATGACTAATCCGCAATATTCATGCTAACGGAGCATCATTCTTTTTTATCTGTATTTACATACACATTGCTCGAGGCCTATACTATGGATCATACCTATATAAAGAAACCTGAAACATCGGAGTAATTCTTCTACTACTAGTGATAATAACGGCTTTCGTCGGCTACGTCCTTCCATGGGGACAAATGTCCTTCTGAGGCGCTACAGTGATTACAAACCTATTATCCGCTGTACCCTATATAGGAGATACCCTAGTCCAATGAATCTGGGGAGGATTTTCAGTAGACAATGCAACACTCACACGATTCTTCGCATTCCATTTCCTCCTACCATTCATTGTTACCGCCGCAACCCTTCTCCACCT
>FN41Ca.KO
TATTTCAATTTGATGAAACTTTGGATCCCTTCTAGGACTGTGTTTGATTACTCAAATTCTAACCGGACTATTCCTAGCCATGCATTACACCTCAGACATCTCAACCGCATTCTCATCAGTCGCACACATCTGCCGGGACGTAAATTATGGTTGACTAATCCGCAACATTCATGCTAATGGAGCATCATTCTTTTTTATCTGTATTTACATACACATTGCTCGAGGCCTATACTATGGATCATACCTATATAAAGAAACCTGAAACATTGGAGTAATTCTTCTACTACTAGTGATAATAACAGCTTTCGTCGGCTATGTCCTTCCGTGAGGACAAATATCCTTCTGAGGCGCTACAGTAATTACAAACCTATTATCCGCTGTACCCTATATAGGAGACACCCTAGTCCAATGAATCTGGGGAGGGTTTTCAGTAGACAATGCAACACTCACACGATTCTTCGCATTCCATTTCCTCCTACCATTCATTGTTACCGCCGCAACCCTTCTCCATCT
>FN35Ca.KO
TATTTCAATTTGATGAAACTTTGGATCCCTTCTAGGACTGTGTTTGATTACTCAAATTCTAACCGGACTATTCCTAGCCATGCATTACACCTCAGACATCTCAACCGCATTCTCATCAGTCGCACACATCTGCCGGGACGTAAATTATGGTTGACTAATCCGCAACATTCATGCTAATGGAGCATCATTCTTTTTTATCTGTATTTACATACACATTGCTCGAGGCCTATACTATGGATCATACCTATATAAAGAAACCTGAAACATTGGAGTAATTCTTCTACTACTAGTGATAATAACAGCTTTCGTCGGCTATGTCCTTCCGTGAGGACAAATATCCTTCTGAGGCGCTACAGTAATTACAAACCTATTATCCGCTGTACCCTATATAGGAGACACCCTAGTCCAATGAATCTGGGGAGGGTTTTCAGTAGACAATGCAACACTCACACGATTCTTCGCATTCCATTTCCTCCTACCATTCATTGTTACCGCCGCAACCCTTCTCCATCT
>MZ91Ba.la
???????GCTTGGTGAAACTTTGGTTCTCTCCTGGGACTATGCTTAGCTACTCAAATCCTTACCGGCCTATTCTTAGCCATGCACTACACCTCAGATATTTCGACCGCATTTTCATCAGTTGTCCATATCTGCCGAGATGTAAACTACGGCTGGCTGATTCGTAATATACACGCCAACGGGGCATCATTCTTTTTCCTTTGTATCTACATACACATTGCCCGAGGACTGTACTACGGCTCTTACCTCTACAAGGAAACCTGAAACATCGGCGTAGTCCTCCTGCTACTAGTTATAGCAACAGCCTTTGTTGGCTACGTACTCCCATGAGGCCAAATATCTTTCTGAGGCGCTACTGTAATTACAAATCTCCTCTCCGCTGTGCCATATATAGGAGATATACTAGTCCAATGAATCTGAGGTGGGTTTTCAGTAGATAACGCAACACTAACACGATTCTTCGCATTTCACTTCCTACTACCATTTATTATTGCTGCCGCAACCATCTTACACCT
>MZ35Ba.la
TATTTCAGCTTGGTGAAACTTTGGTTCTCTCCTGGGACTATGCTTAGCTACTCAGATCCTTACCGGCCTATTCTTAGCCATGCACTACACCTCAGATATTTCGACCGCATTTTCATCAGTTGTCCATATCTGCCGAGATGTAAACTACGGCTGACTGATTCGTAATATACACGCCAACGGAGCATCATTCTTTTTCCTTTGTATCTACATACACATTGCCCGAGGACTGTACTACGGCTCTTACCTCTACAAGGAAACCTGAAACATCGGCGTAGTCCTCCTACTACTAGTTATAGCAACAGCCTTTGTTGGCTACGTACTCCCATGGGGCCAAATATCTTTCTGAGGCGCTACTGTAATTACAAATCTCCTCTCCGCCGTGCCATATATAGGAGATATACTAGTCCAATGAATCTGAGGTGGGTTTTCAGTAGATAACGCAACACTAACACGATTCTTCGCATTTCACTTCCTACTACCATTTATTATTGCTGCCGCAACCATCTTACACCT
>MZ87Ba.la
???????GCTTGGTGAAACTTTGGTTCTCTCCTGGGACTATGCTTAGCTACTCAAATCCTTACCGGCCTATTCTTAGCCATGCACTACACCTCAGATATTTCGACCGCATTTTCATCAGTTGTCCATATCTGCCGAGATGTAAACTACGGCTGGCTGATTCGTAATATACACGCCAACGGAGCATCATTCTTTTTCCTTTGTATTTACATACACATTGCCCGAGGACTGTACTACGGCTCTTACCTCTACAAGGAAACCTGAAACATCGGCGTAGTCCTCCTACTACTAGTTATAGCAACAGCCTTTGTTGGCTACGTACTCCCATGAGGCCAAATATCTTTCTGAGGCGCTACTGTAATTACAAATCTCCTCTCCGCCGTGCCATATATAGGAGATATACTAGTCCAGTGAATCTGAGGTGGGTTTTCAGTAGATAACGCAACACTAACACGATTCTTCGCATTTCACTTCCTACTACCATTTATTATTGCTGCCGCAACCATCTTACACCT
>MZ92Ba.la
TATTTCAGCTTGGTGAAACTTTGGTTCTCTCCTGGGACTATGCTTAGCTACTCAAATCCTTACCGGCCTATTCTTAGCCATGCACTACACCTCAGATATTTCGACCGCATTTTCATCAGTTGTCCATATCTGCCGAGATGTAAACTACGGCTGACTAATTCGTAATATACACGCCAACGGAGCATCATTCTTTTTCCTTTGCATCTACATACACATTGCCCGAGGACTGTACTACGGCTCTTACCTCTACAAAGAAACCTGGAACATCGGCGTGGTCCTCCTACTACTAGTTATAGCAACAGCCTTTGTTGGCTACGTACTCCCATGAGGCCAAATATCTTTCTGAGGCGCTACTGTAATTACAAATCTCCTCTCCGCCGTGCCATATATAGGAGATATACTAGTCCAATGAATCTGAGGTGGATTTTCAGTAGATAACGCAACACTAACACGATTCTTCGCATTTCACTTCCTACTACCATTTATTATTGCTGCCGCAACCATCTTACACCT
>AF40Ba.ca
TATTTCAGCCTGATGAAACTTTGGGTCTCTCCTAGGACTATGCTTAGCTACCCAAATCCTCACCGGCCTATTCTTAGCCATACACTACACATCAGATATTTCAACCGCATTTTCATCAGTCGTCCATATCTGCCGAGACGTAAACTACGGCTGACTGATCCGTAATATGCACGCTAACGGAGCATCATTCTTCTTCCTTTGCATTTATATACACATTGCCCGAGGCCTATACTACGGCTCTTACCTTTACAAAGAAACTTGAAACATCGGCGTGGTCCTCCTACTACTAGTTATAGCAACAGCCTTCGTTGGCTACGTACTCCCATGAGGCCAAATGTCCTTCTGAGGCGCCACAGTAATTACAAACCTCCTATCCGCCGTACCATACATGGGTGACATGCTAGTCCAATGAATCTGAGGTGGATTTCCAGTAGATAACGCAACGCTAACACGATTCTTCGCATTCCACTTCCTACTACCATTTATTATTGCAGCCGCAACCATTCTGCACCT
>PP16Ca.haj

ATGGCAAACCTACGAAAAACTCACCCCTTGATTAAAATTGCTAACGACGCACTAGTTGATTTACCAGCAC
CCTCAAATATTTCAATTTGATGAAACTTTGGATCCCTTCTAGGACTGTGTTTGATTACTCAAATTCTAAC
CGGACTATTCCTAGCCATGCATTACACCTCAGACATCTCAACCGCATTCTCATCAGTCGCACACATCTGC
CGGGACGTAAATTATGGTTGACTAATCCGCAACATTCATGCTAATGGAGCATCATTCTTTTTTATCTGTA
TTTACATACACATTGCTCGAGGCCTATACTATGGATCATACCTATATAAAGAAACCTGAAACATTGGAGT
AATTCTTCTACTACTAGTGATAATAACAGCTTTCGTCGGCTATGTCCTTCCGTGAGGACAAATATCCTTC
TGAGGCGCTACAGTAATTACAAACCTATTATCCGCTGTACCCTATATAGGAGACACCCTAGTCCAATGAA
TCTGGGGAGGGTTTTCAGTAGACAATGCAACACTCACACGATTCTTCGCATTCCATTTCCTCCTACCATT
CATTGTTACCGCCGCAACCCTTCTCCATCTCCTCTTCCTCCACGAAACAGGATCAAACAACCCAATTGGA
TTAAACTCAAGCGCAGACAAGATCCCCTTTCATCCATACTTCGTATACAAAGATATTCTAGGATTTATAA
TTATATTATTTACCCTCATCTCACTAGCATTATTTTCCCCTAGTCTACTAGGAGACCCGGAAAACTTCAC
CCCCGCAAACCCCTTAGTTACCCCACCTCACATCAAACCAGAATGATATTTCCTATTTGCATACGCCATC
CTGCGATCAATTCCAAACAAACTTGGAGGTGTCCTTGCATTACTATTTTCTATCCTAGTATTAATAATGG
TGCCACTACTGCATACTTCAAAACAACGAGCACTAACATTCCGCCCAATTACCCAATTCCTCTTTTGAGC
CTTAGTAGCAGACATAGTTATCTTAACATGAATTGGGGGTATACCAGTAGAACACCCATTCGTTATCATT
GGACAAATCGCATCA


>PP15Ca.haj
ATGGCAAACCTACGAAAAACTCACCCCTTGATTAAAATTGCTAACGACGCACTAGTTGATTTACCAGCAC
CCTCAAATATTTCAATTTGATGAAACTTTGGATCCCTCCTAGGACTGTGTTTGATTACTCAAATTCTAAC
CGGACTATTCCTAGCCATGCATTACACCTCAGACATCTCAACCGCATTCTCATCAGTCGCACACATCTGC
CGGGACGTAAATTATGGTTGACTAATCCGCAACATTCATGCTAATGGAGCATCATTCTTTTTTATCTGTA
TTTACATACACATTGCTCGAGGCCTATACTATGGATCATACCTATATAAAGAAACCTGAAACATTGGAGT
AATTCTTCTACTACTAGTGATAATAACAGCTTTCGTCGGCTATGTCCTTCCGTGAGGACAAATATCCTTC
TGAGGCGCTACAGTAATTACAAACCTATTATCCGCTGTACCCTATATAGGAGACACCCTAGTCCAATGAA
TCTGGGGAGGGTTTTCAGTAGACAATGCAACACTCACACGATTCTTCGCATTCCATTTCCTCCTACCATT
CATTGTTACCGCCGCAACCCTTCTCCATCTCCTCTTCCTCCACGAAACAGGATCAAACAACCCAATTGGA
TTAAACTCAAGCGCAGACAAGATCCCCTTTCATCCATACTTCGTATACAAAGATATTCTAGGATTTATAA
TTATATTATTTACCCTCATCTCACTAGCATTATTTTCCCCTAGTCTACTAGGAGACCCGGAAAACTTCAC
CCCCGCAAACCCCTTAGTTACCCCACCTCACATCAAACCAGAATGATATTTCCTATTTGCATACGCCATC
CTGCGATCAATTCCAAACAAACTTGGAGGTGTCCTTGCATTACTATTTTCTATCCTAGTATTAATAATGG
TGCCACTACTGCATACTTCAAAACAACGAGCACTAACATTCCGCCCAATTACCCAATTCCTCTTTTGAGC
CTTAGTAGCAGACATAGTTATCTTAACATGAATTGGGGGTATACCAGTAGAACACCCATTCGTTATCATT
GGACAAATCGCATCTA


>PP20Ca.sa

ATGGCAAGCCTACGAAAAACTCACCCCTTAATTAAAATTGCTAACGACGCACTAGTCGACTTACCAGCCC
CCTCAAATATTTCAATTTGATGAAACTTTGGGTCCCTTCTAGGACTATGCTTAATTACTCAAATCTTAAC
CGGACTATTCCTAGCCATACATTACACCTCAGACATCTCAACCGCATTCTCATCAGTAACACACATCTGC
CGGGACGTAAATTATGGGTGACTAATCCGCAATATTCATGCTAACGGAGCATCATTCTTTTTTATCTGTA
TTTATATGCACATTGCCCGAGGCCTATACTATGGATCATACCTATATAAAGAAACCTGAAACATCGGAGT
AATTCTTCTACTATTAGTAATAATAACAGCTTTCGTCGGCTACGTCCTTCCATGAGGACAAATATCCTTC
TGAGGCGCCACAGTAATTACAAACCTATTATCTGCCGTGCCCTATATAGGAGACACACTAGTCCAATGAA
TCTGGGGGGGATTTTCAGTAGACAATGCAACACTCACACGATTCTTCGCATTCCATTTCCTCCTGCCATT
TGTTATTGTCGCCGCAACCATTCTTCACCTCCTTTTCCTCCACGAAACGGGATCAAACAATCCAATTGGA
TTAAACTCAGACGCAGATAAAATCCCGTTCCACCCATACTTCGTATATAAAGATATTTTAGGGTTTATAA
TTATATTATTTACCCTCATCTCACTAGCACTATTTTCCCCCAATCTACTAGGAGACCCCGAAAACTTCAC
TCCCGCAAACCCCTTAGTTACTCCACCTCACATCAAACCAGAGTGATATTTCCTATTTGCATACGCCATC
CTGCGATCAATTCCAAACAAGCTTGGAGGTGTCCTTGCATTACTATTTTCTATCCTAGTATTAATAGTGG
TACCATTACTACACACTTCAAAACAACGAGGGCTAACATTCCGCCCAATTACCCAGTTCCTCTTCTGAAC
CCTAGTAGCAGACATAATTATTTTAACATGAATTGGAGGTATACCAGTAGAACACCCATTTATCATCATT
GGACAAATTGCATCTATCCTATATTTTGCATTATTCCTCATTTTCATTCCACTAGCAGGATGACTAGAAA


>PP19Ca.sa
CGACGCACTAGTCGACTTACCAGCCCCCTCAAATATTTCAATTTGATGAAACTTTGGGTCCCTTCTAGGA
CTATGCTTAATTACTCAAATCTTAACCGGACTATTCCTAGCCATACATTACACCTCAGACATCTCAACCG
CATTCTCATCAGTAACACACATCTGCCGGGACGTAAATTATGGGTGACTAATCCGCAATATTCATGCTAA
CGGAGCATCATTCTTTTTTATCTGTATTTATATGCACATTGCCCGAGGCCTATACTATGGATCATACCTA
TATAAAGAAACCTGAAACATCGGAGTAATTCTTCTACTATTAGTAATAATAACAGCTTTCGTCGGCTACG
TCCTTCCATGAGGACAAATATCCTTCTGAGGCGCCACAGTAATTACAAACCTATTATCTGCCGTACCCTA
TATAGGAGACACACTAGTCCAATGAATCTGGGGGGGATTTTCAGTAGACAATGCAACACTCACACGATTC
TTCGCATTCCATTTCCTCCTGCCATTTATTATTGTCGCCGCAACCATTCTTCACCTCCTTTTCCTCCACG
AAACGGGATCAAACAATCCAATTGGATTAAACTCAGACGCAGATAAAATCCCGTTCCACCCATACTTCGT
ATATAAAGATATTTTAGGGTTTATAATTATATTATTTACCCTCATCTCACTAGCACTATTTTCCCCCAAT
CTACTAGGAGACCCCGAAAACTTCACTCCCGCAAACCCCTTAGTTACCCCACCTCACATCAAACCAGAAT
GATATTTCCTATTTGCATACGCCATCCTGCGATCAATTCCAAACAAGCTTGGAGGTGTCCTTGCATTACT
ATTTTCTATCCTAGTATTAATAGTGGTACCATTACTACACACTTCAAAACAACGAGGGCTAACATTCCGC
CCAATTACCCAGTTCCTCTTCTGAACCCTAGTAGCAGACATAATTATTTT


>PP11Ca.doa
GGCAAGCCTACGAAAAAGTCACCCCTTAATTAAAATTGCTAACGACGCACTAGTCGACTTACCAGTCCCC
TCAAATATTTCAATTTGATGAAACTTTGGATCCCTTCTAGGACTATGCTTAATTACTCAAATCTTAACCG
GACTATTCCTAGCCATGCACTACACCTCAGACATCTCAACCGCATTCTCATCAGTAATACACATCTGCCG
AGATGTAAACTATGGATGACTAATCCGCAATATTCATGCTAATGGGGCATCATTCTTTTTTATCTGTATT
TATATACACATTGCCCGAGGCCTATACTATGGATCATACCTATATAAAGAAACCTGAAACATCGGAGTAA
TCCTTCTACTACTAGTAATAATAACGGCTTTCGTGGGCTACGTCCTTCCATGAGGACAAATATCCTTCTG
AGGCGCCACAGTAATTACAAACCTATTATCCGCCGTGCCCTATATAGGAGACACACTAGTCCAATGAATC
TGAGGGGGATTTTCAGTAGACAATGCAACACTCACACGATTCTTCGCATTCCATTTCCTCCTACCATTTA
TTATTGCCGCCGCAACCATTCTTCACTTCCTTTTCCTCCACGAAACGGGATCAAACAACCCAATTGGATT
GAACTCAGACGCAGATAAAATCCCATTCCACCCATACTTCGTATATAAAGATGTTTTAGGATTTATAATT
ATATTATTTATCCTCATCTCACTAGCACTATTTTCCCCTAATCTACTAGGTGATCCAGAAAACTTCACCC
CCGCAAACCCCTTAGTTACTCCACCTCACATCAAACCAGAATGATATTTCCTGTTTGCATACGCCATCTT
GCGATCAATTCCAAATAAACTTGGAGGTGTCCTTGCATTACTATTTTCTATTCTAGTATTAATAGTAGTA
CCACTACTACACACTTCAAAACAACGAGGACTAACATTCCGCCCAATTACCCAGTTCCTCTTCTGAACAC
TAGTAGCAGACATAATTATTTTAACATGAATTGGAGGCATACCAGTAGAACACCCATTTATCATCATTGG
ACAAATCGCATCTGTCCTATATTTTGCATTATTCCTCATCTTCATCCCACTAGCAGGATGATTAGAGAAA


>PP10Ca.doa
CGACGCACTAGTCGACTTACCAGTCCCCTCAAATATTTCAATTTGATGAAACTTTGGATCCCTTCTAGGA
CTATGCTTAATTACTCAAATCTTAACCGGACTATTCCTAGCCATGCACTACACCTCAGACATCTCAACCG
CATTCTCATCAGTAATACACATCTGCCGAGATGTAAACTATGGATGACTAATCCGCAATATTCATGCTAA
TGGGGCATCATTCTTTTTTATCTGTATTTATATACACATTGCCCGAGGCCTATACTATGGATCATACCTA
TATAAAGAAACCTGAAACATCGGAGTAATCCTTCTACTACTAGTAATAATAACGGCTTTCGTGGGCTACG
TCCTTCCATGAGGACAAATATCCTTCTGAGGCGCCACAGTAATTACAAACCTATTATCCGCCGTGCCCTA
TATAGGAGACACACTAGTCCAATGAATCTGAGGGGGATTTTCAGTAGACAATGCAACACTCACACGATTC
TTCGCATTCCATTTCCTCCTACCATTTATTATTGCCGCCGCAACCATTCTTCACTTCCTTTTCCTCCACG
AAACGGGATCAAACAACCCAATTGGATTGAACTCAGACGCAGATAAAATCCCATTCCACCCATACTTCGT
ATATAAAGATGTTTTAGGATTTATAATTATATTATTTATCCTCATCTCACTAGCACTATTTTCCCCTAAT
CTACTAGGTGATCCAGAAAACTTCACCCCCGCAAACCCCTTAGTTACTCCACCTCACATCAAACCAGAAT
GATATTTCCTGTTTGCATACGCCATCTTGCGATCAATTCCAAATAAACTTGGAGGTGTCCTTGCATTACT
ATTTTCTATTCTAGTATTAATAGTAGTACCACTACTACACACTTCAAAACAACGAGGACTAACATTCCGC
CCAATTACCCAGTTCCTCTTCTGAACACTAGTAGCAGACATAATTATTTTAACATGAATTGGAGGCATAC
CAGTAGAACACCCATTTATCATCATTGGACAAATCGCATCTGTCCTATATTTTGCATTATTCC
