# Supplementary material for: Climatic and geological drivers of diversity in Iranian Barbels lineage (Cypriniformes: Cyprinidae: Barbinae and Torinae): An integrative taxonomic perspective
Source: PLoS One. 2026 Jun 11;21(6):e0349868. doi: 10.1371/journal.pone.0349868 (PMC13258020; doi:10.1371/journal.pone.0349868)
Supplement: S11 Data — (XLS) [file pone.0349868.s011.xls]

## Sheet: MatrixOutput
	MZ84L.cono	AF37L.subq	KP67L.brachy	HK15-A.grypus	HK30-C.ko	HK33-L.xant	HK38-C.ko	HK40-C.sub	HK42-L.barb	HK45-C.lut	HK46-B.lac	HK47-B.lac	HK50-C.lut	HK51-L.barb	HK53-L.capito	HK54-L.mursa	HK55-B.lacerta	HK61-M.shar	HK03-A.grypus	HK04-A.grypus	HK05-L.barb	HK12-B.lac	HK18-L.eso	HK19-L.eso	HK21-C.lut	HK22-C.lut	HK25-C.ko	HK26-C.ko	HK27-C.ko	HK35-B.lac	HK37-L.capito	AF33Ba.pe	AF32Ba.pe	FN20Ca.lu	FN21Ca.lu	FN22Ca.lu	AF845_Ar.gr	KF829_Ar.gr	KP59_Ar.gr	KP64Lu.es	KF32Me.sh	KF33Me.sh	AF37Ba.su	FN37Ca.su	FN41Ca.KO	FN35Ca.KO	MZ91Ba.la	MZ35Ba.la	MZ87Ba.la
MZ84L.cono
AF37L.subq	0.0801713
KP67L.brachy	0.0218751	0.070955
HK15-A.grypus	0.15379	0.171927	0.151451
HK30-C.ko	0.198716	0.198716	0.193493	0.0909169
HK33-L.xant	0.0384287	0.068741	0.0404722	0.169058	0.203978
HK38-C.ko	0.198716	0.198716	0.193493	0.0909169	0	0.203978
HK40-C.sub	0.170581	0.186414	0.165604	0.0746547	0.0792376	0.186176	0.0792376
HK42-L.barb	0.0384287	0.0754826	0.0362794	0.176973	0.212452	0.0219274	0.212452	0.194263
HK45-C.lut	0.158905	0.171927	0.151451	0.0534504	0.0685019	0.174321	0.0685019	0.055119	0.182321
HK46-B.lac	0.0841591	0.119719	0.0817423	0.185297	0.227295	0.0929371	0.227295	0.205542	0.0952573	0.185297
HK47-B.lac	0.081876	0.117268	0.0840202	0.182594	0.224362	0.0906276	0.224362	0.202764	0.0975883	0.182594	0.00196079
HK50-C.lut	0.161483	0.174572	0.153996	0.0556243	0.0707291	0.176973	0.0707291	0.0572742	0.185016	0.00196079	0.182594	0.179906
HK51-L.barb	0.0384287	0.0754826	0.0362794	0.176973	0.212452	0.0219274	0.212452	0.194263	0	0.182321	0.0952573	0.0975883	0.185016
HK53-L.capito	0.0178706	0.0847806	0.0280333	0.171446	0.212112	0.0446362	0.212112	0.178435	0.0404167	0.171446	0.0861712	0.083888	0.174077	0.0404167
HK54-L.mursa	0.0757778	0.0919455	0.0778997	0.201501	0.209611	0.0867608	0.209611	0.194263	0.0776072	0.190451	0.105002	0.107389	0.193191	0.0776072	0.0823165
HK55-B.lacerta	0.0841591	0.114829	0.0817423	0.171927	0.215667	0.0929371	0.215667	0.194522	0.0999302	0.171927	0.028075	0.0260174	0.169295	0.0999302	0.0861712	0.109787
HK61-M.shar	0.148919	0.161708	0.151658	0.0579188	0.0933972	0.158905	0.0933972	0.0860404	0.166677	0.0690057	0.185585	0.182875	0.0712529	0.166677	0.166447	0.190746	0.174832
HK03-A.grypus	0.151451	0.169541	0.14912	0.00195983	0.0887568	0.166677	0.0887568	0.0725261	0.174572	0.0513827	0.182875	0.18018	0.0535519	0.174572	0.169058	0.199034	0.169541	0.0558431
HK04-A.grypus	0.151451	0.169541	0.14912	0.00195983	0.0887568	0.166677	0.0887568	0.0725261	0.174572	0.0513827	0.182875	0.18018	0.0535519	0.174572	0.169058	0.199034	0.169541	0.0558431	0
HK05-L.barb	0.0406017	0.0824764	0.0384287	0.171927	0.212801	0.0260609	0.212801	0.194522	0.0138652	0.188014	0.0977457	0.100093	0.190746	0.0138652	0.042582	0.0846153	0.102452	0.166916	0.169541	0.169541
HK12-B.lac	0.0957337	0.127145	0.09791	0.199034	0.242222	0.109409	0.242222	0.21681	0.111807	0.199034	0.0491307	0.0469848	0.196256	0.111807	0.100093	0.121953	0.0281765	0.202161	0.196574	0.196574	0.114414
HK18-L.eso	0.0384287	0.068741	0.0404722	0.169058	0.203978	0	0.203978	0.186176	0.0219274	0.174321	0.0929371	0.0906276	0.176973	0.0219274	0.0446362	0.0867608	0.0929371	0.158905	0.166677	0.166677	0.0260609	0.109409
HK19-L.eso	0.0384287	0.068741	0.0404722	0.169058	0.203978	0	0.203978	0.186176	0.0219274	0.174321	0.0929371	0.0906276	0.176973	0.0219274	0.0446362	0.0867608	0.0929371	0.158905	0.166677	0.166677	0.0260609	0.109409	0
HK21-C.lut	0.158905	0.171927	0.151451	0.0534504	0.0685019	0.174321	0.0685019	0.055119	0.182321	0	0.185297	0.182594	0.00196079	0.182321	0.171446	0.190451	0.171927	0.0690057	0.0513827	0.0513827	0.188014	0.199034	0.174321	0.174321
HK22-C.lut	0.158905	0.171927	0.151451	0.0512859	0.0685019	0.174321	0.0685019	0.0529731	0.182321	0.00196079	0.185297	0.182594	0.00392929	0.182321	0.171446	0.190451	0.171927	0.0667686	0.0492229	0.0492229	0.188014	0.199034	0.174321	0.174321	0.00196079
HK25-C.ko	0.198716	0.198716	0.193493	0.0909169	0	0.203978	0	0.0792376	0.212452	0.0685019	0.227295	0.224362	0.0707291	0.212452	0.212112	0.209611	0.215667	0.0933972	0.0887568	0.0887568	0.212801	0.242222	0.203978	0.203978	0.0685019	0.0685019
HK26-C.ko	0.198716	0.198716	0.193493	0.0909169	0	0.203978	0	0.0792376	0.212452	0.0685019	0.227295	0.224362	0.0707291	0.212452	0.212112	0.209611	0.215667	0.0933972	0.0887568	0.0887568	0.212801	0.242222	0.203978	0.203978	0.0685019	0.0685019	0
HK27-C.ko	0.198716	0.198716	0.193493	0.0909169	0	0.203978	0	0.0792376	0.212452	0.0685019	0.227295	0.224362	0.0707291	0.212452	0.212112	0.209611	0.215667	0.0933972	0.0887568	0.0887568	0.212801	0.242222	0.203978	0.203978	0.0685019	0.0685019	0	0
HK35-B.lac	0.0933972	0.124657	0.0955681	0.193493	0.236197	0.107023	0.236197	0.211144	0.109409	0.193493	0.0448481	0.0427204	0.190746	0.109409	0.0977457	0.119496	0.0240527	0.196574	0.19105	0.19105	0.111998	0.00392929	0.107023	0.107023	0.193493	0.193493	0.236197	0.236197	0.236197
HK37-L.capito	0.0118817	0.0782182	0.0219625	0.166677	0.207119	0.0384287	0.207119	0.178435	0.0342445	0.166677	0.081876	0.0796032	0.169295	0.0342445	0.00589394	0.0757778	0.081876	0.161708	0.164305	0.164305	0.0363912	0.0933972	0.0384287	0.0384287	0.166677	0.166677	0.207119	0.207119	0.207119	0.0910716
AF33Ba.pe	0.0491192	0.0756155	0.0511722	0.177232	0.201501	0.057703	0.201501	0.189102	0.057703	0.177232	0.0841591	0.081876	0.179906	0.057703	0.0600007	0.0803441	0.0841591	0.172179	0.174832	0.174832	0.0534504	0.0910716	0.057703	0.057703	0.177232	0.177232	0.201501	0.201501	0.201501	0.0887568	0.0536597
AF32Ba.pe	0.0491192	0.0756155	0.0511722	0.177232	0.201501	0.057703	0.201501	0.189102	0.057703	0.177232	0.0841591	0.081876	0.179906	0.057703	0.0600007	0.0803441	0.0841591	0.172179	0.174832	0.174832	0.0534504	0.0910716	0.057703	0.057703	0.177232	0.177232	0.201501	0.201501	0.201501	0.0887568	0.0536597	0
FN20Ca.lu	0.158202	0.173788	0.150785	0.0534504	0.0685019	0.174321	0.0685019	0.055119	0.182321	0	0.185297	0.182594	0.00196079	0.182321	0.171446	0.190451	0.171927	0.0690057	0.0513827	0.0513827	0.188014	0.199034	0.174321	0.174321	0	0.00196079	0.0685019	0.0685019	0.0685019	0.193493	0.166677	0.176434	0.176434
FN21Ca.lu	0.158202	0.173788	0.150785	0.0534504	0.0685019	0.174321	0.0685019	0.055119	0.182321	0	0.185297	0.182594	0.00196079	0.182321	0.171446	0.190451	0.171927	0.0690057	0.0513827	0.0513827	0.188014	0.199034	0.174321	0.174321	0	0.00196079	0.0685019	0.0685019	0.0685019	0.193493	0.166677	0.176434	0.176434	0
FN22Ca.lu	0.158202	0.173788	0.150785	0.0534504	0.0685019	0.174321	0.0685019	0.055119	0.182321	0	0.185297	0.182594	0.00196079	0.182321	0.171446	0.190451	0.171927	0.0690057	0.0513827	0.0513827	0.188014	0.199034	0.174321	0.174321	0	0.00196079	0.0685019	0.0685019	0.0685019	0.193493	0.166677	0.176434	0.176434	0	0
AF845_Ar.gr	0.153317	0.168782	0.15099	0.00195983	0.0887568	0.166677	0.0887568	0.0725261	0.174572	0.0513827	0.182875	0.18018	0.0535519	0.174572	0.169058	0.199034	0.169541	0.0558431	0	0	0.169541	0.196574	0.166677	0.166677	0.0513827	0.0492229	0.0887568	0.0887568	0.0887568	0.19105	0.164305	0.176698	0.176698	0.053332	0.053332	0.053332
KF829_Ar.gr	0.153317	0.168782	0.15099	0.00195983	0.0887568	0.166677	0.0887568	0.0725261	0.174572	0.0513827	0.182875	0.18018	0.0535519	0.174572	0.169058	0.199034	0.169541	0.0558431	0	0	0.169541	0.196574	0.166677	0.166677	0.0513827	0.0492229	0.0887568	0.0887568	0.0887568	0.19105	0.164305	0.176698	0.176698	0.053332	0.053332	0.053332	0
KP59_Ar.gr	0.153317	0.168782	0.15099	0.00195983	0.0887568	0.166677	0.0887568	0.0725261	0.174572	0.0513827	0.182875	0.18018	0.0535519	0.174572	0.169058	0.199034	0.169541	0.0558431	0	0	0.169541	0.196574	0.166677	0.166677	0.0513827	0.0492229	0.0887568	0.0887568	0.0887568	0.19105	0.164305	0.176698	0.176698	0.053332	0.053332	0.053332	0	0
KP64Lu.es	0.0382738	0.0706825	0.040309	0.169058	0.203978	0	0.203978	0.186176	0.0219274	0.174321	0.0929371	0.0906276	0.176973	0.0219274	0.0446362	0.0867608	0.0929371	0.158905	0.166677	0.166677	0.0260609	0.109409	0	0	0.174321	0.174321	0.203978	0.203978	0.203978	0.107023	0.0384287	0.0574659	0.0574659	0.173539	0.173539	0.173539	0.168539	0.168539	0.168539
KF32Me.sh	0.150785	0.16099	0.153528	0.0579188	0.0933972	0.158905	0.0933972	0.0860404	0.166677	0.0690057	0.185585	0.182875	0.0712529	0.166677	0.166447	0.190746	0.174832	0	0.0558431	0.0558431	0.166916	0.202161	0.158905	0.158905	0.0690057	0.0667686	0.0933972	0.0933972	0.0933972	0.196574	0.161708	0.174045	0.174045	0.070955	0.070955	0.070955	0.0556128	0.0556128	0.0556128	0.160767
KF33Me.sh	0.153655	0.163939	0.156425	0.0602416	0.0959384	0.161843	0.0959384	0.0885153	0.169676	0.0714028	0.188742	0.18601	0.0736652	0.169676	0.169437	0.19394	0.177902	0.00196464	0.0581568	0.0581568	0.169923	0.205457	0.161843	0.161843	0.0714028	0.0691505	0.0959384	0.0959384	0.0959384	0.199823	0.164673	0.177097	0.177097	0.0733559	0.0733559	0.0733559	0.0579159	0.0579159	0.0579159	0.163708	0.00195695
AF37Ba.su	0.0801713	0	0.070955	0.171927	0.198716	0.068741	0.198716	0.186414	0.0754826	0.171927	0.119719	0.117268	0.174572	0.0754826	0.0847806	0.0919455	0.114829	0.161708	0.169541	0.169541	0.0824764	0.127145	0.068741	0.068741	0.171927	0.171927	0.198716	0.198716	0.198716	0.124657	0.0782182	0.0756155	0.0756155	0.173788	0.173788	0.173788	0.168782	0.168782	0.168782	0.0706825	0.16099	0.163939
FN37Ca.su	0.199953	0.197198	0.183908	0.0866034	0.0406017	0.195066	0.0406017	0.0840202	0.197813	0.0709781	0.220708	0.223607	0.0732253	0.197813	0.200284	0.208956	0.209279	0.103194	0.0844566	0.0844566	0.198106	0.229455	0.195066	0.195066	0.0709781	0.068741	0.0406017	0.0406017	0.0406017	0.223607	0.195351	0.20831	0.20831	0.0729197	0.0729197	0.0729197	0.0841007	0.0841007	0.0841007	0.196909	0.102751	0.105359	0.197198
FN41Ca.KO	0.200573	0.197802	0.195355	0.0909169	0	0.203978	0	0.0792376	0.212452	0.0685019	0.227295	0.224362	0.0707291	0.212452	0.212112	0.209611	0.215667	0.0933972	0.0887568	0.0887568	0.212801	0.242222	0.203978	0.203978	0.0685019	0.0685019	0	0	0	0.236197	0.207119	0.203358	0.203358	0.0704355	0.0704355	0.0704355	0.0883823	0.0883823	0.0883823	0.20583	0.0930013	0.0955298	0.197802	0.0404375
FN35Ca.KO	0.200573	0.197802	0.195355	0.0909169	0	0.203978	0	0.0792376	0.212452	0.0685019	0.227295	0.224362	0.0707291	0.212452	0.212112	0.209611	0.215667	0.0933972	0.0887568	0.0887568	0.212801	0.242222	0.203978	0.203978	0.0685019	0.0685019	0	0	0	0.236197	0.207119	0.203358	0.203358	0.0704355	0.0704355	0.0704355	0.0883823	0.0883823	0.0883823	0.20583	0.0930013	0.0955298	0.197802	0.0404375	0
MZ91Ba.la	0.106144	0.135929	0.108368	0.193859	0.231144	0.108656	0.231144	0.204174	0.120912	0.199477	0.0498456	0.0476669	0.19666	0.120912	0.108842	0.126363	0.0285792	0.196982	0.19138	0.19138	0.123621	0.0202457	0.108656	0.108656	0.199477	0.199477	0.231144	0.231144	0.231144	0.0202457	0.10197	0.101347	0.101347	0.201037	0.201037	0.201037	0.192959	0.192959	0.192959	0.110417	0.198546	0.201835	0.135929	0.225905	0.232615	0.232615
MZ35Ba.la	0.0998357	0.131323	0.0973309	0.190746	0.227295	0.107023	0.227295	0.208335	0.109409	0.190746	0.0448481	0.0469848	0.188014	0.109409	0.102452	0.114618	0.0281765	0.19936	0.18831	0.18831	0.111998	0.0199627	0.107023	0.107023	0.190746	0.190746	0.227295	0.227295	0.227295	0.0199627	0.0957337	0.0951628	0.0951628	0.192308	0.192308	0.192308	0.189875	0.189875	0.189875	0.108763	0.200895	0.204161	0.131323	0.216464	0.228756	0.228756	0.0120006
MZ87Ba.la	0.0989664	0.133378	0.101174	0.191074	0.22815	0.111083	0.22815	0.195747	0.118437	0.191074	0.0476669	0.0454977	0.188303	0.118437	0.101613	0.118863	0.0264828	0.199807	0.188602	0.188602	0.121127	0.0181838	0.111083	0.111083	0.191074	0.191074	0.22815	0.22815	0.22815	0.0181838	0.0948099	0.0989664	0.0989664	0.192657	0.192657	0.192657	0.190189	0.190189	0.190189	0.112839	0.201363	0.204676	0.123378	0.222973	0.22963	0.22963	0.00998037	0.00998037
MZ92Ba.la	0.0905331	0.116544	0.0880928	0.185297	0.227295	0.0975883	0.227295	0.202764	0.0999302	0.185297	0.0491307	0.0469848	0.188014	0.0999302	0.0930837	0.109787	0.0281765	0.18831	0.182875	0.182875	0.102452	0.0159059	0.0975883	0.0975883	0.185297	0.185297	0.227295	0.227295	0.227295	0.0159059	0.0864527	0.0814004	0.0814004	0.186873	0.186873	0.186873	0.184455	0.184455	0.184455	0.0993511	0.189875	0.193049	0.116544	0.216464	0.228756	0.228756	0.020164	0.0158429	0.0181106
AF40Ba.ca	0.0138349	0.0824649	0.0239118	0.169295	0.209952	0.0405339	0.209952	0.18108	0.0363322	0.169295	0.0841591	0.081876	0.171927	0.0363322	0.00787023	0.0780557	0.0841591	0.164305	0.166916	0.166916	0.038492	0.0957337	0.0405339	0.0405339	0.169295	0.169295	0.209952	0.209952	0.209952	0.0933972	0.00196079	0.0556128	0.0556128	0.168539	0.168539	0.168539	0.168782	0.168782	0.168782	0.0403702	0.166171	0.169161	0.0824649	0.199953	0.211809	0.211809	0.106144	0.0998357	0.0989664
[truncated: 2 more columns]

## Sheet: Caption
Table. Estimates of Evolutionary Divergence between Sequences
The number of base substitutions per site from between sequences are shown. Analyses were conducted using the Kimura 2-parameter model [1]. This analysis involved 51 nucleotide sequences. Codon positions included were 1st+2nd+3rd+Noncoding. All ambiguous positions were removed for each sequence pair (pairwise deletion option). There were a total of 513 positions in the final dataset. Evolutionary…
1. Kimura M. (1980). A simple method for estimating evolutionary rate of base substitutions through comparative studies of nucleotide sequences. Journal of Molecular Evolution 16:111-120.
2. Tamura K., Stecher G., and Kumar S. (2021). MEGA 11: Molecular Evolutionary Genetics Analysis Version 11. Molecular Biology and Evolution https://doi.org/10.1093/molbev/msab120.
Disclaimer: Although utmost care has been taken to ensure the correctness of the caption, the caption text is provided "as is" without any warranty of any kind. Authors advise the user to carefully check the caption prior to its use for any purpose and report any errors or problems to the authors immediately (www.megasoftware.net). In no event shall the authors and their employers be liable for a…
