# Supplementary material for: Climatic and geological drivers of diversity in Iranian Barbels lineage (Cypriniformes: Cyprinidae: Barbinae and Torinae): An integrative taxonomic perspective
Source: PLoS One. 2026 Jun 11;21(6):e0349868. doi: 10.1371/journal.pone.0349868 (PMC13258020; doi:10.1371/journal.pone.0349868)
Supplement: S12 Data — (XLS) [file pone.0349868.s012.xls]

## Sheet: MatrixOutput
	KM25Ca.lu	KM24Ca.lu	Mw88Ca.lu	MF50Ba.mi	MF47Ba.mi	MF46Ba.mi	MF72Lu.mu	MF71Lu.mu	MF09Ba.ka	MF04Ba.ka	MF99Ba.ka	KM50_Ar.gry	KM51_Ar.gry	KM49_Ar.gry	MF73_Lu.es	MF74Lu.es	KM41Lu.es	MF72Lu.ke	KM47Me.sh	KM45Ba.xa	MF76Lu.xa	KM46Ba.xa	KM37Lu.ba	KM36Lu.ba	MF75_Lu.ba	KM28.Ca.su	KM27.Ca.su	KM23Ca.kos	MW12L.cono	MW96_L.brachy	MW97.L.brachy1	MW96L.brachy2	MF23Ba.la	MF33Ba.la	MF36Ba.la	MF70.Lu.mu	MF72.Lu.mu	MF81_Ba.cy	MF84_Ba.cy	MF86_Ba.cy	MF88_Ba.cy	KM40Lu.ca
KM25Ca.lu
KM24Ca.lu	0.0032949
Mw88Ca.lu	0.0032949	0.0032949
MF50Ba.mi	0.152925	0.157292	0.157292
MF47Ba.mi	0.152925	0.157292	0.157292	0
MF46Ba.mi	0.152925	0.157292	0.157292	0	0
MF72Lu.mu	0.160994	0.165409	0.165409	0.120681	0.120681	0.120681
MF71Lu.mu	0.160994	0.165409	0.165409	0.120681	0.120681	0.120681	0
MF09Ba.ka	0.154878	0.159254	0.159254	0.021781	0.021781	0.021781	0.106589	0.106589
MF04Ba.ka	0.154878	0.159254	0.159254	0.021781	0.021781	0.021781	0.106589	0.106589	0
MF99Ba.ka	0.154878	0.159254	0.159254	0.021781	0.021781	0.021781	0.106589	0.106589	0	0
KM50_Ar.gry	0.0622487	0.0622487	0.0604139	0.160994	0.160994	0.160994	0.162527	0.162527	0.162968	0.162968	0.162968
KM51_Ar.gry	0.0640903	0.0640903	0.0622487	0.160994	0.160994	0.160994	0.162527	0.162527	0.162968	0.162968	0.162968	0.00164474
KM49_Ar.gry	0.0640104	0.0640104	0.0621722	0.159025	0.159025	0.159025	0.160552	0.160552	0.160994	0.160994	0.160994	0.00164406	0.00164406
MF73_Lu.es	0.154658	0.154658	0.154658	0.10227	0.10227	0.10227	0.0850607	0.0850607	0.100435	0.100435	0.100435	0.145841	0.143713	0.14565
MF74Lu.es	0.154658	0.154658	0.154658	0.10227	0.10227	0.10227	0.0850607	0.0850607	0.100435	0.100435	0.100435	0.145841	0.143713	0.14565	0
KM41Lu.es	0.156837	0.156837	0.156837	0.104262	0.104262	0.104262	0.0831339	0.0831339	0.102423	0.102423	0.102423	0.147978	0.145841	0.147782	0.00164474	0.00164474
MF72Lu.ke	0.146239	0.146239	0.146239	0.120305	0.120305	0.120305	0.0907465	0.0907465	0.122557	0.122557	0.122557	0.131299	0.133378	0.133209	0.0269446	0.0269446	0.0286777
KM47Me.sh	0.0642637	0.0642637	0.0642637	0.150124	0.150124	0.150124	0.16962	0.16962	0.152074	0.152074	0.152074	0.0407048	0.0424716	0.0424263	0.158368	0.158368	0.160552	0.156403
KM45Ba.xa	0.154658	0.154658	0.154658	0.10227	0.10227	0.10227	0.0869949	0.0869949	0.100435	0.100435	0.100435	0.145841	0.147978	0.147782	0.0032949	0.0032949	0.00495054	0.0269446	0.15403
MF76Lu.xa	0.156837	0.156837	0.156837	0.10227	0.10227	0.10227	0.0869949	0.0869949	0.100435	0.100435	0.100435	0.147978	0.145841	0.147782	0.00164474	0.00164474	0.0032949	0.0286777	0.156195	0.00164474
KM46Ba.xa	0.154658	0.154658	0.154658	0.10227	0.10227	0.10227	0.0850607	0.0850607	0.100435	0.100435	0.100435	0.145841	0.143713	0.14565	0	0	0.00164474	0.0269446	0.158368	0.0032949	0.00164474
KM37Lu.ba	0.148178	0.148178	0.148178	0.106262	0.106262	0.106262	0.0850607	0.0850607	0.104419	0.104419	0.104419	0.143713	0.145841	0.14565	0.00827833	0.00827833	0.00995058	0.0286777	0.156195	0.00827833	0.00995058	0.00827833
KM36Lu.ba	0.148178	0.148178	0.148178	0.106262	0.106262	0.106262	0.0850607	0.0850607	0.104419	0.104419	0.104419	0.143713	0.145841	0.14565	0.00827833	0.00827833	0.00995058	0.0286777	0.156195	0.00827833	0.00995058	0.00827833	0
MF75_Lu.ba	0.148178	0.148178	0.148178	0.106262	0.106262	0.106262	0.0850607	0.0850607	0.104419	0.104419	0.104419	0.143713	0.145841	0.14565	0.00827833	0.00827833	0.00995058	0.0286777	0.156195	0.00827833	0.00995058	0.00827833	0	0
KM28.Ca.su	0.0516104	0.0516104	0.0516104	0.152704	0.152704	0.152704	0.167393	0.167393	0.159025	0.159025	0.159025	0.055017	0.0568352	0.0567642	0.145841	0.145841	0.147978	0.135466	0.0678854	0.141595	0.143713	0.145841	0.143713	0.143713	0.143713
KM27.Ca.su	0.0552468	0.0552468	0.0589098	0.154878	0.154878	0.154878	0.16962	0.16962	0.148178	0.148178	0.148178	0.0660266	0.0678854	0.0677941	0.156617	0.156617	0.158801	0.150329	0.0735034	0.152279	0.154443	0.156617	0.150124	0.150124	0.150124	0.0409168
KM23Ca.kos	0.0553322	0.0590019	0.0590019	0.155103	0.155103	0.155103	0.165409	0.165409	0.159254	0.159254	0.159254	0.0624153	0.0642637	0.0641748	0.148178	0.148178	0.150329	0.141974	0.0717266	0.143905	0.146037	0.148178	0.146037	0.146037	0.146037	0.0166702	0.044552
MW12L.cono	0.148178	0.152489	0.148178	0.0983096	0.0983096	0.0983096	0.0831339	0.0831339	0.092561	0.092561	0.092561	0.141595	0.143713	0.143527	0.0235338	0.0235338	0.0252579	0.0409806	0.147592	0.0201032	0.0218155	0.0235338	0.0252579	0.0252579	0.0252579	0.135292	0.154443	0.137562
MW96_L.brachy	0.156837	0.161223	0.156837	0.112311	0.112311	0.112311	0.0889367	0.0889367	0.102423	0.102423	0.102423	0.141595	0.139485	0.141413	0.0235338	0.0235338	0.0252579	0.0427631	0.156195	0.0235338	0.0218155	0.0235338	0.0287241	0.0287241	0.0287241	0.143713	0.152279	0.146037	0.0304663
MW97.L.brachy1	0.156837	0.161223	0.156837	0.112311	0.112311	0.112311	0.0889367	0.0889367	0.102423	0.102423	0.102423	0.141595	0.139485	0.141413	0.0235338	0.0235338	0.0252579	0.0427631	0.156195	0.0235338	0.0218155	0.0235338	0.0287241	0.0287241	0.0287241	0.143713	0.152279	0.146037	0.0304663	0.0032949
MW96L.brachy2	0.152704	0.157061	0.157061	0.0339133	0.0339133	0.0339133	0.106589	0.106589	0.0183967	0.0183967	0.0183967	0.158582	0.158582	0.156617	0.094518	0.094518	0.0964826	0.10827	0.14565	0.094518	0.094518	0.094518	0.098455	0.098455	0.098455	0.143905	0.137562	0.144102	0.0867357	0.100435	0.100435
MF23Ba.la	0.150329	0.154658	0.154658	0.0356164	0.0356164	0.0356164	0.104419	0.104419	0.0200716	0.0200716	0.0200716	0.160994	0.160994	0.159025	0.0946604	0.0946604	0.0966289	0.108435	0.149729	0.0946604	0.0946604	0.0946604	0.0986052	0.0986052	0.0986052	0.150124	0.141595	0.150329	0.086863	0.100589	0.100589	0.00660278
MF33Ba.la	0.15054	0.154878	0.154878	0.032162	0.032162	0.032162	0.102581	0.102581	0.016696	0.016696	0.016696	0.16077	0.16077	0.158801	0.094518	0.094518	0.0964826	0.112311	0.147782	0.094518	0.094518	0.094518	0.098455	0.098455	0.098455	0.146037	0.139668	0.146239	0.0867357	0.100435	0.100435	0.00495054	0.00826668
MF36Ba.la	0.145869	0.150324	0.150324	0.0315982	0.0315982	0.0315982	0.102697	0.102697	0.0191017	0.0191017	0.0191017	0.156423	0.156423	0.154384	0.098423	0.098423	0.100476	0.110701	0.145286	0.098423	0.098423	0.098423	0.102538	0.102538	0.102538	0.143462	0.139076	0.143657	0.0902928	0.104609	0.104609	0.0103296	0.0103184	0.00859346
MF70.Lu.mu	0.155506	0.160062	0.160062	0.120228	0.120228	0.120228	0.00865073	0.00865073	0.105535	0.105535	0.105535	0.161676	0.161676	0.159613	0.085131	0.085131	0.0831189	0.095161	0.164422	0.0871512	0.0871512	0.085131	0.085131	0.085131	0.085131	0.164422	0.169051	0.162355	0.0831189	0.085131	0.085131	0.109745	0.107461	0.105535	0.105365
MF72.Lu.mu	0.160994	0.165409	0.165409	0.120681	0.120681	0.120681	0	0	0.106589	0.106589	0.106589	0.162527	0.162527	0.160552	0.0850607	0.0850607	0.0831339	0.0907465	0.16962	0.0869949	0.0869949	0.0850607	0.0850607	0.0850607	0.0850607	0.167393	0.16962	0.165409	0.0831339	0.0889367	0.0889367	0.106589	0.104419	0.102581	0.102697	0.00865073
MF81_Ba.cy	0.152925	0.157292	0.157292	0.0269053	0.0269053	0.0269053	0.108435	0.108435	0.0166702	0.0166702	0.0166702	0.162745	0.162745	0.16077	0.0943803	0.0943803	0.0963411	0.112142	0.147978	0.0943803	0.0943803	0.0943803	0.0983096	0.0983096	0.0983096	0.145841	0.141595	0.148178	0.0866132	0.0963411	0.0963411	0.00826668	0.011598	0.00993613	0.0138027	0.107461	0.108435
MF84_Ba.cy	0.145718	0.150295	0.148001	0.028684	0.028684	0.028684	0.107569	0.107569	0.0195755	0.0195755	0.0195755	0.149843	0.149843	0.147778	0.0864692	0.0864692	0.0885226	0.100866	0.149626	0.0864692	0.0864692	0.0864692	0.0905845	0.0905845	0.0905845	0.134263	0.134263	0.136689	0.078339	0.0885226	0.0885226	0.0105824	0.0141375	0.0123681	0.0147365	0.106491	0.107569	0.00525628
MF86_Ba.cy	0.15054	0.154878	0.154878	0.0286777	0.0286777	0.0286777	0.108606	0.108606	0.016696	0.016696	0.016696	0.16077	0.16077	0.158801	0.0964826	0.0964826	0.098455	0.110286	0.152074	0.0964826	0.0964826	0.0964826	0.100435	0.100435	0.100435	0.143905	0.139668	0.146239	0.08867	0.098455	0.098455	0.00827833	0.0116112	0.00995058	0.0155744	0.107636	0.108606	0.00329151	0.00350264
MF88_Ba.cy	0.148384	0.152704	0.152704	0.0304168	0.0304168	0.0304168	0.106589	0.106589	0.0183967	0.0183967	0.0183967	0.158582	0.158582	0.156617	0.094518	0.094518	0.0964826	0.10827	0.149924	0.094518	0.094518	0.094518	0.098455	0.098455	0.098455	0.141782	0.137562	0.144102	0.0867357	0.0964826	0.0964826	0.00995058	0.0132918	0.0116284	0.0173349	0.105535	0.106589	0.0049444	0.00526321	0.00164474
KM40Lu.ca	0.152279	0.156617	0.152279	0.106106	0.106106	0.106106	0.0946604	0.0946604	0.100286	0.100286	0.100286	0.137211	0.139307	0.139135	0.0304168	0.0304168	0.032162	0.0480725	0.14317	0.0269446	0.0286777	0.0304168	0.032162	0.032162	0.032162	0.139307	0.156403	0.141595	0.0132918	0.0304168	0.0304168	0.0983096	0.098455	0.0983096	0.102385	0.0870142	0.0946604	0.0942474	0.0883909	0.0963411	0.0943803

## Sheet: Caption
Table. Estimates of Evolutionary Divergence between Sequences
The number of base substitutions per site from between sequences are shown. Analyses were conducted using the Kimura 2-parameter model [1]. This analysis involved 42 nucleotide sequences. Codon positions included were 1st+2nd+3rd+Noncoding. All ambiguous positions were removed for each sequence pair (pairwise deletion option). There were a total of 609 positions in the final dataset. Evolutionary…
1. Kimura M. (1980). A simple method for estimating evolutionary rate of base substitutions through comparative studies of nucleotide sequences. Journal of Molecular Evolution 16:111-120.
2. Tamura K., Stecher G., and Kumar S. (2021). MEGA 11: Molecular Evolutionary Genetics Analysis Version 11. Molecular Biology and Evolution https://doi.org/10.1093/molbev/msab120.
Disclaimer: Although utmost care has been taken to ensure the correctness of the caption, the caption text is provided "as is" without any warranty of any kind. Authors advise the user to carefully check the caption prior to its use for any purpose and report any errors or problems to the authors immediately (www.megasoftware.net). In no event shall the authors and their employers be liable for a…
